# Supplementary material for: Small Extracellular Vesicles from Radioresistant H3K27M-Pediatric Diffuse Midline Glioma Cells Modulate Tumor Phenotypes and Radiation Response
Source: bioRxiv. 2025 Jun 11:2025.04.14.648723. Preprint. [Version 2] doi: 10.1101/2025.04.14.648723 (PMC12191235; doi:10.1101/2025.04.14.648723)
Supplement: Supplement 1 [file media-1.xlsx]

## Sheet: metadata
Table Supplementary 1: H3K27M-pDMG Proteomic profiling
Sample ID	Cell Source	Sheet ID
EVP_97	RR (SF8628)	Sheet1
EVP_99	RR (SF8628)	Sheet1
EVP_100	RR (SF8628)	Sheet1
EVP102	RS (SF7761)- Clone 1	Sheet2
EVP103	RS (SF7761)- Clone 1	Sheet2
EVP118	RS (SF7761)- Clone 1	Sheet2
EVP115	RS( SF7761)	Sheet2
EVP116	RS( SF7761)	Sheet2
EVP120	RS( SF7761)	Sheet2

## Sheet: Sheet1
Gene Symbol	Accession	Description	Coverage [%]	# Peptides	# PSMs	# Unique Peptides	Score Sequest HT: Sequest HT	# Peptides (by Search Engine): Sequest HT	Found in Sample: F1: Sample	Found in Sample: F2: Sample	Found in Sample: F3: Sample	MW [kDa]	Coverage [%] (by Search Engine): Sequest HT	# PSMs (by Search Engine): Sequest HT	Found in File: [F1]EVP_100	Found in File: [F2]EVP_99	Found in File: [F3]EVP_97	Contaminant	Gene ID	Reactome Pathway Accessions	Reactome Pathways	# Protein Pathway Groups	# Protein Groups
ZGRF1	Q86YA3	Protein ZGRF1 [OS=Homo sapiens]	1	2	6	2	13.13	2	High	High	High	236.5	1	6	High	High	High	FALSE	B3KQX2; B4DSN6; B4DYU8; E9PDE1; G5EA02; hsa:55345; Q6ZU11; Q86YA3; Q9NSW3; Q9NUJ4			0	1
ALDOA	P04075	Fructose-bisphosphate aldolase A [OS=Homo sapiens]	32	5	10	5	33.9	5	High	High	High	39.4	32	10	High	High	High	FALSE	B4DXI7; hsa:226; P04075; Q6FH76; Q6FI10; Q96B15; Q9BWD9; Q9UCN2	R-HSA-70171; R-HSA-70263; R-HSA-6798695; R-HSA-114608	Glycolysis; Gluconeogenesis; Neutrophil degranulation; Platelet degranulation	11	1
YWHAZ	P63104	14-3-3 protein zeta/delta [OS=Homo sapiens]	33	6	27	4	78.22	6	High	High	High	27.7	33	27	High	High	High	FALSE	A8K1N0; B7Z465; hsa:7534; P29213; P29312; P63104; Q32P43; Q5XJ08; Q6GPI2; Q6IN74; Q6NUR9; Q6P3U9; Q86V33	R-HSA-3769402; R-HSA-1445148; R-HSA-9614399; R-HSA-5628897; R-HSA-9755779; R-HSA-111447; R-HSA-9604323; R-HSA-512988; R-HSA-9013700; R-HSA-75035; R-HSA-5625740; R-HSA-9735871; R-HSA-392517; R-HSA-450604; R-HSA-430116	Deactivation of the beta-catenin transactivating complex; Translocation of SLC2A4 (GLUT4) to the plasma membrane; Regulation of localization of FOXO transcription factors; TP53 Regulates Metabolic Genes; SARS-CoV-2 targets host intracellular signalling and regulatory pathways; Activation of BAD and translocation to mitochondria ; Negative regulation of NOTCH4 signaling; Interleukin-3, Interleukin…	23	1
ENO3	P13929	Beta-enolase [OS=Homo sapiens]	11	4	34	2	74.05	4	High	High	High	47	11	34	High	High	High	FALSE	B4DUI6; B4DUM6; D3DTL2; E7ENK8; hsa:2027; P13929; Q96AE2	R-HSA-70171; R-HSA-70263	Glycolysis; Gluconeogenesis	5	1
MYO18B	Q8IUG5	Unconventional myosin-XVIIIb [OS=Homo sapiens]	1	1	9	1	28.86	1	High	High	High	285	1	9	High	High	High	FALSE	A0A075B6F5; B2RWP3; F5GXR6; F5GYU7; hsa:84700; Q8IUG5; Q8NDI8; Q8TE65; Q8WWS0; Q96KH2; Q96KR8; Q96KR9			0	1
CASP14	P31944	Caspase-14 [OS=Homo sapiens]	45	11	82	11	264.99	11	High	High	High	27.7	45	82	High	High	High	FALSE	O95823; P31944; Q3SYC9	R-HSA-6809371	Formation of the cornified envelope	2	1
ZNF503	Q96F45	Zinc finger protein 503 [OS=Homo sapiens]	4	1	6	1	22.14	1	High	High	High	62.5	4	6	High	High	High	FALSE	hsa:84858; Q8NAC5; Q96E25; Q96F45; Q96IJ0			0	1
PEX14	O75381	Peroxisomal membrane protein PEX14 [OS=Homo sapiens]	6	1	3	1	10.51	1	High	High	High	41.2	6	3	High	High	High	FALSE	B2R7N1; B3KML6; B7Z1N2; hsa:5195; O75381; Q8WX51	R-HSA-8866654; R-HSA-9033241; R-HSA-9603798	E3 ubiquitin ligases ubiquitinate target proteins; Peroxisomal protein import; Class I peroxisomal membrane protein import	3	1
FOXO1	Q12778	Forkhead box protein O1 [OS=Homo sapiens]	7	2	9	2	31.8	2	High	High	High	69.6	7	9	High	High	High	FALSE	hsa:2308; O43523; Q12778; Q5VYC7; Q6NSK6	R-HSA-6785807; R-HSA-198693; R-HSA-5674400; R-HSA-9614399; R-HSA-211163; R-HSA-5687128; R-HSA-9615017; R-HSA-9617828; R-HSA-9614657; R-HSA-9617629	Interleukin-4 and Interleukin-13 signaling; AKT phosphorylates targets in the nucleus; Constitutive Signaling by AKT1 E17K in Cancer; Regulation of localization of FOXO transcription factors; AKT-mediated inactivation of FOXO1A; MAPK6/MAPK4 signaling; FOXO-mediated transcription of oxidative stress, metabolic and neuronal genes; FOXO-mediated transcription of cell cycle genes; FOXO-mediated trans…	52	1
SERPINB7	O75635	Serpin B7 [OS=Homo sapiens]	13	3	3	3	7.99	3	High	High	High	42.9	13	3	High	High	High	FALSE	B4DUW8; F5GZC0; hsa:8710; O75635; Q1ED45; Q3KPG4			0	1
FAM186A	A6NE01	Protein FAM186A [OS=Homo sapiens]	4	4	6	4	20.15	4	High	High	High	262.6	4	6	High	High	High	FALSE	A6NE01; hsa:121006			0	1
SKIC3	Q6PGP7	Superkiller complex protein 3 [OS=Homo sapiens]	1	1	9	1	25.28	1	High	High	High	175.4	1	9	High	High	High	FALSE	hsa:9652; O15077; Q6PGP7; Q6PJI3	R-HSA-429958	mRNA decay by 3' to 5' exoribonuclease	1	1
IGKV1-13	P0DP09	Immunoglobulin kappa variable 1-13 [OS=Homo sapiens]	16	1	4	1	11.47	1	High	High	High	12.6	16	4	High	High	High	FALSE	P0DP09			0	1
CFI	P05156	Complement factor I [OS=Homo sapiens]	4	1	5	1	14.04	1	High	High	High	65.7	4	5	High	High	High	FALSE	hsa:3426; O60442; P05156	R-HSA-977606	Regulation of Complement cascade	6	1
CORO7	P57737	Coronin-7 [OS=Homo sapiens]	4	2	14	2	30.59	2	High	High	High	100.5	4	14	High	High	High	FALSE	B4DFD6; B4DL18; hsa:79585; I3L416; P57737; Q17RK4			0	1
STOX2	Q9P2F5	Storkhead-box protein 2 [OS=Homo sapiens]	2	1	5	1	18.18	1	High	High	High	102.6	2	5	High	High	High	FALSE	A6H8U4; hsa:56977; Q9NPS8; Q9P2F5			0	1
DLG1	Q12959	Disks large homolog 1 [OS=Homo sapiens]	4	1	5	1	22.15	1	High	High	High	100.4	4	5	High	High	High	FALSE	A5YKK7; B4DGU1; B4DGZ8; B7ZMM0; B9EIQ5; D3DXB8; D3DXB9; E7EWL7; E9PG21; hsa:1739; Q12958; Q12959	R-HSA-9609736; R-HSA-5673001; R-HSA-442982; R-HSA-438066; R-HSA-8849932; R-HSA-9617324; R-HSA-9620244; R-HSA-399719; R-HSA-447038; R-HSA-451308	Assembly and cell surface presentation of NMDA receptors; RAF/MAP kinase cascade; Ras activation upon Ca2+ influx through NMDA receptor; Unblocking of NMDA receptors, glutamate binding and activation; Synaptic adhesion-like molecules; Negative regulation of NMDA receptor-mediated neuronal transmission; Long-term potentiation; Trafficking of AMPA receptors; NrCAM interactions; Activation of Ca-per…	15	1
FAM47A	Q5JRC9	Protein FAM47A [OS=Homo sapiens]	2	1	3	1	7.88	1	High	High	High	90.5	2	3	High	High	High	FALSE	A8K8I9; hsa:158724; Q5JRC9; Q8TAA0			0	1
TGM3	Q08188	Protein-glutamine gamma-glutamyltransferase E [OS=Homo sapiens]	35	15	30	15	92.76	15	High	High	High	76.6	35	30	High	High	High	FALSE	A8K5N6; B2RCR6; D3DVX1; O95933; Q08188; Q32ML9; Q32MM0			0	1
FAM90A27P	A6NNH2	Protein FAM90A27P [OS=Homo sapiens]	5	1	11	1	33.24	1	High	High	High	49.6	5	11	High	High	High	FALSE	A6NNH2			0	1
ATXN3L	Q9H3M9	Ataxin-3-like protein [OS=Homo sapiens]	8	1	6	1	17.98	1	High	High	High	40.7	8	6	High	High	High	FALSE	B2RNY8; hsa:92552; Q9H3M9	R-HSA-5689877	Josephin domain DUBs	1	1
ECE1	P42892	Endothelin-converting enzyme 1 [OS=Homo sapiens]	8	3	7	3	20.41	3	High	High	High	87.1	8	7	High	High	High	FALSE	A8K3P1; B4E291; hsa:1889; P42892; Q14217; Q17RN5; Q2Z2K8; Q58GE7; Q5THM5; Q5THM7; Q5THM8; Q9UJQ6; Q9UPF4; Q9UPM4; Q9Y501	R-HSA-375276	Peptide ligand-binding receptors	5	1
FRMD4B	Q9Y2L6	FERM domain-containing protein 4B [OS=Homo sapiens]	4	2	43	2	95.57	2	High	High	High	118	4	43	High	High	High	FALSE	hsa:23150; Q8TAI3; Q9Y2L6			0	1
TGM1	P22735	Protein-glutamine gamma-glutamyltransferase K [OS=Homo sapiens]	15	9	15	9	38.18	9	High	High	High	89.7	15	15	High	High	High	FALSE	B4DWR7; hsa:7051; P22735; Q197M4	R-HSA-6809371	Formation of the cornified envelope	1	1
SETX	Q7Z333	Probable helicase senataxin [OS=Homo sapiens]	1	1	11	1	30.63	1	High	High	High	302.7	1	11	High	High	High	FALSE	A2A396; B2RPB2; B5ME16; C9JQ10; hsa:23064; O75120; Q3KQX4; Q5JUJ1; Q68DW5; Q6AZD7; Q7Z333; Q7Z3J6; Q8WX33; Q9H9D1; Q9NVP9			1	1
PDE8A	O60658	High affinity cAMP-specific and IBMX-insensitive 3',5'-cyclic phosphodiesterase 8A [OS=Homo sapiens]	5	2	6	2	17.24	2	High	High	High	93.2	5	6	High	High	High	FALSE	B3KXE6; H0YMZ7; hsa:5151; O60658; Q6P9H3; Q969I1; Q96PC9; Q96PD0; Q96PD1; Q96T71; Q9UMB7; Q9UMC3	R-HSA-418555	G alpha (s) signalling events	4	1
PRR12	Q9ULL5	Proline-rich protein 12 [OS=Homo sapiens]	1	1	3	1	7.99	1	High	High	High	210.9	1	3	High	High	High	FALSE	E9PB06; hsa:57479; Q8N4J6; Q9ULL5			0	1
LRRC4	Q9HBW1	Leucine-rich repeat-containing protein 4 [OS=Homo sapiens]	2	1	5	1	10.08	1	High	High	High	72.7	2	5	High	High	High	FALSE	A4D0Y9; hsa:64101; Q14DU9; Q6ZMI8; Q96A85; Q9HBW1			0	1
OFCC1	Q8IZS5	Orofacial cleft 1 candidate gene 1 protein [OS=Homo sapiens]	11	1	5	1	16.2	1	High	High	High	26.7	11	5	High	High	High	FALSE	Q7Z2X5; Q8IUL6; Q8IUM1; Q8IZR9; Q8IZS1; Q8IZS3; Q8IZS5			0	1
BMAL2	Q8WYA1	Basic helix-loop-helix ARNT-like protein 2 [OS=Homo sapiens]	3	1	24	1	39.49	1	High	High	High	70.8	3	24	High	High	High	FALSE	B7Z429; F5H402; hsa:56938; Q8WYA1; Q8WYA2; Q8WYA3; Q8WYA4; Q96J63; Q9H2M4; Q9NS70; Q9NYQ4; Q9NYQ5	R-HSA-1368108	BMAL1:CLOCK,NPAS2 activates circadian gene expression	1	1
TRAK1	Q9UPV9	Trafficking kinesin-binding protein 1 [OS=Homo sapiens]	2	1	3	1	10.48	1	High	High	High	106	2	3	High	High	High	FALSE	E9PDS2; hsa:22906; J3KNT7; Q63HR0; Q659B5; Q96B69; Q9UPV9	R-HSA-6802952; R-HSA-9013419; R-HSA-9013425	Signaling by BRAF and RAF1 fusions; RHOT2 GTPase cycle; RHOT1 GTPase cycle	4	1
VIM	P08670	Vimentin [OS=Homo sapiens]	29	12	19	11	47.65	12	High	High	High	53.6	29	19	High	High	High	FALSE	B0YJC2; D3DRU4; hsa:7431; P08670; Q15867; Q15868; Q15869; Q548L2; Q6LER9; Q8N850; Q96ML2; Q9NTM3	R-HSA-9646399; R-HSA-6785807; R-HSA-9613829; R-HSA-9615710; R-HSA-390522; R-HSA-9013422; R-HSA-264870	Aggrephagy; Interleukin-4 and Interleukin-13 signaling; Chaperone Mediated Autophagy; Late endosomal microautophagy; Striated Muscle Contraction; RHOBTB1 GTPase cycle; Caspase-mediated cleavage of cytoskeletal proteins	21	1
BUB1	O43683	Mitotic checkpoint serine/threonine-protein kinase BUB1 [OS=Homo sapiens]	5	2	11	2	36.95	2	High	High	High	122.3	5	11	High	High	High	FALSE	E9PC26; F5GXI5; hsa:699; O43430; O43643; O43683; O60626; Q53QE4	R-HSA-2467813; R-HSA-2500257; R-HSA-5663220; R-HSA-9648025; R-HSA-141444	Separation of Sister Chromatids; Resolution of Sister Chromatid Cohesion; RHO GTPases Activate Formins; EML4 and NUDC in mitotic spindle formation; Amplification of signal from unattached kinetochores via a MAD2 inhibitory signal	9	1
HSP90AA1	P07900	Heat shock protein HSP 90-alpha [OS=Homo sapiens]	11	6	15	2	40.32	6	High	High	High	84.6	11	15	High	High	High	FALSE	A8K500; B3KPJ9; hsa:3320; P07900; Q2PP14; Q5CAQ6; Q5CAQ7; Q9BVQ5	R-HSA-6798695; R-HSA-9679191; R-HSA-2029482; R-HSA-8852276; R-HSA-3371497; R-HSA-380320; R-HSA-9646399; R-HSA-9705671; R-HSA-2565942; R-HSA-380259; R-HSA-380270; R-HSA-5620912; R-HSA-8854518; R-HSA-9009391; R-HSA-192905; R-HSA-9018519; R-HSA-5675482; R-HSA-6785807; R-HSA-8863795; R-HSA-9664565; R-HSA-9665686; R-HSA-399954; R-HSA-168928; R-HSA-5601884; R-HSA-5218920; R-HSA-9013418; R-HSA-9613829; …	Neutrophil degranulation; Potential therapeutics for SARS; Regulation of actin dynamics for phagocytic cup formation; The role of GTSE1 in G2/M progression after G2 checkpoint; HSP90 chaperone cycle for steroid hormone receptors (SHR) in the presence of ligand; Recruitment of NuMA to mitotic centrosomes; Aggrephagy; SARS-CoV-2 activates/modulates innate and adaptive immune responses; Regulation o…	71	1
FHIP1B	Q8N612	FHF complex subunit HOOK-interacting protein 1B [OS=Homo sapiens]	7	2	37	2	165.87	2	High	High	High	105.5	7	37	High	High	High	FALSE	hsa:84067; Q8N612; Q9C0A4; Q9H0N3; Q9H624			0	1
SET	Q01105	Protein SET [OS=Homo sapiens]	15	2	5	2	14.42	2	High	High	High	33.5	15	5	High	High	High	FALSE	A5A5H4; A6NGV1; B4DUE2; hsa:6418; Q01105; Q15541; Q5VXV1; Q5VXV2; Q6FHZ5	R-HSA-450520; R-HSA-2299718	HuR (ELAVL1) binds and stabilizes mRNA; Condensation of Prophase Chromosomes	4	1
BOD1L1	Q8NFC6	Biorientation of chromosomes in cell division protein 1-like 1 [OS=Homo sapiens]	5	6	17	6	44.39	6	High	High	High	330.3	5	17	High	High	High	FALSE	hsa:259282; Q6P0M8; Q8NFC6; Q96AL1; Q9H6G0; Q9NTD6; Q9P2L9	R-HSA-9772755	Formation of WDR5-containing histone-modifying complexes	1	1
C6orf132	Q5T0Z8	Uncharacterized protein C6orf132 [OS=Homo sapiens]	2	1	8	1	26.28	1	High	High	High	124	2	8	High	High	High	FALSE	A6NI05; hsa:647024; Q5T0Z8			0	1
CSAD	Q9Y600	Cysteine sulfinic acid decarboxylase [OS=Homo sapiens]	3	1	7	1	13.96	1	High	High	High	55	3	7	High	High	High	FALSE	A8K0U4; hsa:51380; Q4QQH9; Q9UNJ5; Q9Y600; Q9Y601	R-HSA-1614558	Degradation of cysteine and homocysteine	4	1
H2AZ1	P0C0S5	Histone H2A.Z [OS=Homo sapiens]	44	4	7	3	19.13	4	High	High	High	13.5	44	7	High	High	High	FALSE	B2RD56; hsa:3015; P0C0S5; P17317; Q6I9U0	R-HSA-977225	Amyloid fiber formation	4	1
TRANK1	O15050	TPR and ankyrin repeat-containing protein 1 [OS=Homo sapiens]	2	2	10	2	30.87	2	High	High	High	336	2	10	High	High	High	FALSE	hsa:9881; O15050; Q8N8K0			0	1
SZT2	Q5T011	KICSTOR complex protein SZT2 [OS=Homo sapiens]	1	2	39	2	145.45	2	High	High	High	377.8	1	39	High	High	High	FALSE	A0PJK5; A7E2X4; hsa:23334; O75055; Q5JUY7; Q5T011; Q5T012; Q5XKC7; Q6ZNI8; Q6ZT24; Q7Z636; Q8NAY9; Q9H5H7; Q9UFQ8	R-HSA-9639288	Amino acids regulate mTORC1	1	1
HASPIN	Q8TF76	Serine/threonine-protein kinase haspin [OS=Homo sapiens]	2	1	12	1	34.48	1	High	High	High	88.4	2	12	High	High	High	FALSE	hsa:83903; Q5U5K3; Q8TF76; Q96MN1; Q9BXS7			0	1
HELZ	P42694	Probable helicase with zinc finger domain [OS=Homo sapiens]	1	1	3	1	8.53	1	High	High	High	218.8	1	3	High	High	High	FALSE	hsa:9931; I6L9H4; P42694			0	1
ALPL	P05186	Alkaline phosphatase, tissue-nonspecific isozyme [OS=Homo sapiens]	6	1	16	1	49.67	1	High	High	High	57.3	6	16	High	High	High	FALSE	A1A4E7; B2RMP8; B7Z387; B7Z4Y6; hsa:249; O75090; P05186; Q2TAI7; Q59EJ7; Q5BKZ5; Q5VTG5; Q6NZI8; Q8WU32; Q9UBK0	R-HSA-163125	Post-translational modification: synthesis of GPI-anchored proteins	11	1
ANKRD30A	Q9BXX3	Ankyrin repeat domain-containing protein 30A [OS=Homo sapiens]	3	2	7	2	18.87	2	High	High	High	158.7	3	7	High	High	High	FALSE	hsa:91074; Q5W025; Q9BXX3			0	1
HERC2	O95714	E3 ubiquitin-protein ligase HERC2 [OS=Homo sapiens]	1	2	8	2	21.13	2	High	High	High	526.9	1	8	High	High	High	FALSE	hsa:8924; O95714; Q86SV7; Q86SV8; Q86SV9; Q86YY3; Q86YY4; Q86YY5; Q86YY6; Q86YY7; Q86YY8; Q86YY9; Q86YZ0; Q86YZ1	R-HSA-983168; R-HSA-3108214; R-HSA-5693565; R-HSA-5693607; R-HSA-69473; R-HSA-5693571	Antigen processing: Ubiquitination & Proteasome degradation; SUMOylation of DNA damage response and repair proteins; Recruitment and ATM-mediated phosphorylation of repair and signaling proteins at DNA double strand breaks; Processing of DNA double-strand break ends; G2/M DNA damage checkpoint; Nonhomologous End-Joining (NHEJ)	7	1
GUCY2D	Q02846	Retinal guanylyl cyclase 1 [OS=Homo sapiens]	6	2	9	2	32.17	2	High	High	High	120	6	9	High	High	High	FALSE	hsa:3000; Q02846; Q6LEA7	R-HSA-2514859	Inactivation, recovery and regulation of the phototransduction cascade	1	1
EVA1A	Q9H8M9	Protein eva-1 homolog A [OS=Homo sapiens]	13	1	3	1	9.5	1	High	High	High	17.5	13	3	High	High	High	FALSE	D6W5J3; hsa:84141; Q9H8M9; Q9HC41	R-HSA-381426; R-HSA-8957275	Regulation of Insulin-like Growth Factor (IGF) transport and uptake by Insulin-like Growth Factor Binding Proteins (IGFBPs); Post-translational protein phosphorylation	2	1
PGLYRP4	Q96LB8	Peptidoglycan recognition protein 4 [OS=Homo sapiens]	6	1	4	1	12.58	1	High	High	High	40.6	6	4	High	High	High	FALSE	A8K838; hsa:57115; Q3B822; Q3B823; Q5SY63; Q5SY64; Q96LB8; Q9HD75	R-HSA-6803157	Antimicrobial peptides	1	1
C7orf50	Q9BRJ6	Uncharacterized protein C7orf50 [OS=Homo sapiens]	16	2	16	2	58.56	2	High	High	High	22.1	16	16	High	High	High	FALSE	Q9BRJ6			0	1
TNRC6B	Q9UPQ9	Trinucleotide repeat-containing gene 6B protein [OS=Homo sapiens]	3	3	7	3	18.15	3	High	High	High	193.9	3	7	High	High	High	FALSE	B0QY73; B0QY78; B4DGC0; hsa:23112; Q5TH52; Q8TBX2; Q9UPQ9	R-HSA-5687128; R-HSA-2559580; R-HSA-9018519; R-HSA-1912408; R-HSA-8936459; R-HSA-5628897; R-HSA-2559585; R-HSA-8853884; R-HSA-4086398; R-HSA-9022692; R-HSA-9029569; R-HSA-8934593; R-HSA-9759811; R-HSA-9768778; R-HSA-426496; R-HSA-8948700	MAPK6/MAPK4 signaling; Oxidative Stress Induced Senescence; Estrogen-dependent gene expression; Pre-NOTCH Transcription and Translation; RUNX1 regulates genes involved in megakaryocyte differentiation and platelet function; TP53 Regulates Metabolic Genes; Oncogene Induced Senescence; Transcriptional Regulation by VENTX; Ca2+ pathway; Regulation of MECP2 expression and activity; NR1H3 & NR1H2 regu…	18	1
TANK	Q92844	TRAF family member-associated NF-kappa-B activator [OS=Homo sapiens]	4	1	7	1	15.81	1	High	High	High	47.8	4	7	High	High	High	FALSE	D3DPB5; hsa:10010; Q7Z4J6; Q92844; Q92885	R-HSA-936964; R-HSA-9013973; R-HSA-933541	Activation of IRF3, IRF7 mediated by TBK1, IKBKE; TICAM1-dependent activation of IRF3/IRF7; TRAF6 mediated IRF7 activation	7	1
RILPL2	Q969X0	RILP-like protein 2 [OS=Homo sapiens]	16	1	8	1	29.03	1	High	High	High	24	16	8	High	High	High	FALSE	hsa:196383; Q969X0			0	1
HRNR	Q86YZ3	Hornerin [OS=Homo sapiens]	13	13	19	13	58.49	13	High	High	High	282.2	13	19	High	High	High	FALSE	hsa:388697; Q5DT20; Q5U1F4; Q86YZ3	R-HSA-6798695	Neutrophil degranulation	1	1
DPP3	Q9NY33	Dipeptidyl peptidase 3 [OS=Homo sapiens]	12	3	4	3	13.32	3	High	High	High	82.5	12	4	High	High	High	FALSE	B2RDB5; B4DLX4; F5H8L6; hsa:10072; O95748; Q969H2; Q9BV67; Q9HAL6; Q9NY33	R-HSA-8951664; R-HSA-9755511	Neddylation; KEAP1-NFE2L2 pathway	2	1
MVP	Q14764	Major vault protein [OS=Homo sapiens]	6	3	3	3	7.5	3	High	High	High	99.3	6	3	High	High	High	FALSE	hsa:9961; Q14764; Q96BG4; Q9BPW6; Q9BQT1; Q9UBD1	R-HSA-6798695	Neutrophil degranulation	2	1
DNAH3	Q8TD57	Dynein axonemal heavy chain 3 [OS=Homo sapiens]	3	5	8	5	21.4	5	High	High	High	470.5	3	8	High	High	High	FALSE	hsa:55567; O00437; O15437; O43326; Q3C0H2; Q8TD57; Q8WUP9; Q9UEM3; Q9UEM5; Q9UG35			0	1
TRIM16	O95361	Tripartite motif-containing protein 16 [OS=Homo sapiens]	12	3	5	3	16.54	3	High	High	High	63.9	12	5	High	High	High	FALSE	O95361; Q6IAL8; Q7Z6I2; Q96BE8; Q96J43			0	1
MYLK	Q15746	Myosin light chain kinase, smooth muscle [OS=Homo sapiens]	3	2	4	2	10.78	2	High	High	High	210.6	3	4	High	High	High	FALSE	B4DUE3; D3DN97; hsa:4638; O95796; O95797; O95798; O95799; Q14844; Q15746; Q16794; Q17S15; Q3ZCP9; Q5MY99; Q5MYA0; Q6P2N0; Q7Z4J0; Q9C0L5; Q9UBG5; Q9UBY6; Q9UIT9	R-HSA-445355; R-HSA-5627123	Smooth Muscle Contraction; RHO GTPases activate PAKs	9	1
SCN9A	Q15858	Sodium channel protein type 9 subunit alpha [OS=Homo sapiens]	2	2	5	2	12.44	2	High	High	High	226.2	2	5	High	High	High	FALSE	A1BUH5; hsa:6335; Q15858; Q6B4R9; Q6B4S0; Q6B4S1; Q70HX1; Q70HX2; Q8WTU1; Q8WWN4	R-HSA-9717207; R-HSA-445095; R-HSA-5576892	Sensory perception of sweet, bitter, and umami (glutamate) taste; Interaction between L1 and Ankyrins; Phase 0 - rapid depolarisation	4	1
DTNB	O60941	Dystrobrevin beta [OS=Homo sapiens]	3	1	6	1	17.61	1	High	High	High	71.3	3	6	High	High	High	FALSE	B7Z733; F5GZG4; G5E9F6; hsa:1838; O43782; O60881; O60941; O75538; Q86VR4; Q96AW0; Q9UE14; Q9UE15; Q9UE16			0	1
MROH2A	A6NES4	Maestro heat-like repeat-containing protein family member 2A [OS=Homo sapiens]	3	2	4	2	13.76	2	High	High	High	189.4	3	4	High	High	High	FALSE	A6NES4; F8VUA0			1	1
ARL4A	P40617	ADP-ribosylation factor-like protein 4A [OS=Homo sapiens]	10	1	5	1	13.82	1	High	High	High	22.6	10	5	High	High	High	FALSE	A4D119; hsa:10124; P40617; P80418; Q49AF5			1	1
RNF213	Q63HN8	E3 ubiquitin-protein ligase RNF213 [OS=Homo sapiens]	1	2	10	2	29.77	2	High	High	High	591	1	10	High	High	High	FALSE	C9JCP4; D6RI12; F8WKS1; hsa:57674; Q63HN8; Q658P6; Q69YK7; Q6MZR1; Q8IWF4; Q8IZX1; Q8IZX2; Q8N406; Q8TEU0; Q9H6C9; Q9H6H9; Q9H6P3; Q9H8A9; Q9HCF4; Q9HCL8	R-HSA-983168; R-HSA-9725370; R-HSA-9635465	Antigen processing: Ubiquitination & Proteasome degradation; Signaling by ALK fusions and activated point mutants; Suppression of apoptosis	3	1
KDM6B	O15054	Lysine-specific demethylase 6B [OS=Homo sapiens]	1	1	3	1	5.95	1	High	High	High	176.5	1	3	High	High	High	FALSE	C9IZ40; O15054; Q96G33	R-HSA-2559580; R-HSA-3214842; R-HSA-9821002	Oxidative Stress Induced Senescence; HDMs demethylate histones; Chromatin modifications during the maternal to zygotic transition (MZT)	6	1
MUC16	Q8WXI7	Mucin-16 [OS=Homo sapiens]	1	3	4	3	12.13	3	High	High	High	1518.2	1	4	High	High	High	FALSE	B5ME49; hsa:94025; Q6ZQW5; Q8WXI7; Q96RK2	R-HSA-5621480; R-HSA-977068; R-HSA-5083625; R-HSA-5083632; R-HSA-5083636	Dectin-2 family; Termination of O-glycan biosynthesis; Defective GALNT3 causes HFTC; Defective C1GALT1C1 causes TNPS; Defective GALNT12 causes CRCS1	6	1
SYNE1	Q8NF91	Nesprin-1 [OS=Homo sapiens]	2	8	16	8	42.35	8	High	High	High	1010.5	2	16	High	High	High	FALSE	B3W695; E7EQI5; H0Y4C0; O94890; Q3ZCV0; Q5JV19; Q5JV22; Q8N9P7; Q8NF91; Q8TCP1; Q8WWW6; Q8WWW7; Q8WXF6; Q96N17; Q9C0A7; Q9H525; Q9H526; Q9NS36; Q9NU50; Q9UJ06; Q9UJ07; Q9ULF8	R-HSA-1221632	Meiotic synapsis	2	1
TNRC6A	Q8NDV7	Trinucleotide repeat-containing gene 6A protein [OS=Homo sapiens]	2	3	7	3	17.75	3	High	High	High	210.2	2	7	High	High	High	FALSE	C9JAR8; hsa:27327; O15408; Q658L5; Q6NVB5; Q8NDV7; Q8NEZ0; Q8TBT8; Q8TCR0; Q9NV59; Q9P268	R-HSA-2559580; R-HSA-5687128; R-HSA-9029569; R-HSA-5578749; R-HSA-9018519; R-HSA-5628897; R-HSA-1912408; R-HSA-2559585; R-HSA-8853884; R-HSA-4086398; R-HSA-8936459; R-HSA-9022692; R-HSA-8934593; R-HSA-9759811; R-HSA-9768778; R-HSA-426496; R-HSA-8948700	Oxidative Stress Induced Senescence; MAPK6/MAPK4 signaling; NR1H3 & NR1H2 regulate gene expression linked to cholesterol transport and efflux; Transcriptional regulation by small RNAs; Estrogen-dependent gene expression; TP53 Regulates Metabolic Genes; Pre-NOTCH Transcription and Translation; Oncogene Induced Senescence; Transcriptional Regulation by VENTX; Ca2+ pathway; RUNX1 regulates genes inv…	19	1
PCDH17	O14917	Protocadherin-17 [OS=Homo sapiens]	2	1	7	1	19.51	1	High	High	High	126.2	2	7	High	High	High	FALSE	A8K1R5; hsa:27253; O14917; Q5VVW9; Q5VVX0			0	1
DHX58	Q96C10	ATP-dependent RNA helicase DHX58 [OS=Homo sapiens]	2	1	22	1	47.14	1	High	High	High	76.6	2	22	High	High	High	FALSE	hsa:79132; Q96C10; Q9HAM6	R-HSA-168928	DDX58/IFIH1-mediated induction of interferon-alpha/beta	3	1
UBR2	Q8IWV8	E3 ubiquitin-protein ligase UBR2 [OS=Homo sapiens]	1	1	8	1	18.94	1	High	High	High	200.4	1	8	High	High	High	FALSE	O15057; Q4VXK2; Q5TFH6; Q6P2I2; Q6ZUD0; Q8IWV8	R-HSA-983168	Antigen processing: Ubiquitination & Proteasome degradation	3	1
FSIP2	Q5CZC0	Fibrous sheath-interacting protein 2 [OS=Homo sapiens]	1	3	21	3	62.05	3	High	High	High	780.1	1	21	High	High	High	FALSE	hsa:401024; Q53TL3; Q53TN5; Q5CZC0; Q5HYH2; Q6ZTZ5; Q6ZU14; Q6ZU21			0	1
IQGAP2	Q13576	Ras GTPase-activating-like protein IQGAP2 [OS=Homo sapiens]	2	2	4	2	8.46	2	High	High	High	180.5	2	4	High	High	High	FALSE	A8K4V1; B7Z8A4; hsa:10788; J3KR91; Q13576	R-HSA-6798695; R-HSA-5626467; R-HSA-9013148; R-HSA-9013149; R-HSA-9013408	Neutrophil degranulation; RHO GTPases activate IQGAPs; CDC42 GTPase cycle; RAC1 GTPase cycle; RHOG GTPase cycle	7	1
GNAI2	P04899	Guanine nucleotide-binding protein G(i) subunit alpha-2 [OS=Homo sapiens]	7	2	6	2	14.32	2	High	High	High	40.4	7	6	High	High	High	FALSE	B3KTZ0; B4DYA0; B4E2X5; hsa:2771; P04899; Q6B6N3; Q8IZ71	R-HSA-418594; R-HSA-418597; R-HSA-170670; R-HSA-392170; R-HSA-418555; R-HSA-9009391; R-HSA-9634597; R-HSA-9660821; R-HSA-400042	G alpha (i) signalling events; G alpha (z) signalling events; Adenylate cyclase inhibitory pathway; ADP signalling through P2Y purinoceptor 12; G alpha (s) signalling events; Extra-nuclear estrogen signaling; GPER1 signaling; ADORA2B mediated anti-inflammatory cytokines production; Adrenaline,noradrenaline inhibits insulin secretion	22	1
SMCO2	A6NFE2	Single-pass membrane and coiled-coil domain-containing protein 2 [OS=Homo sapiens]	13	2	6	2	13.73	2	High	High	High	39.5	13	6	High	High	High	FALSE	A6NFE2; hsa:341346			0	1
TXNRD1	Q16881	Thioredoxin reductase 1, cytoplasmic [OS=Homo sapiens]	4	1	5	1	16	1	High	High	High	70.9	4	5	High	High	High	FALSE	B7Z1F4; B7Z3Y8; B7Z904; E9PMY9; F5H780; hsa:7296; Q16881; Q6FI31; Q6VB40; Q6VB41; Q6VB42; Q6VBP2; Q6VBP3; Q6VBP4; Q6VBP5; Q6VBP9; Q6VBQ0; Q6YNQ1; Q76P53; Q7LA96; Q8WVC8; Q99475; Q9UES8; Q9UH79	R-HSA-499943; R-HSA-1989781; R-HSA-3299685; R-HSA-5628897; R-HSA-9818027; R-HSA-2408550; R-HSA-5336415; R-HSA-5263617	Interconversion of nucleotide di- and triphosphates; PPARA activates gene expression; Detoxification of Reactive Oxygen Species; TP53 Regulates Metabolic Genes; NFE2L2 regulating anti-oxidant/detoxification enzymes; Metabolism of ingested H2SeO4 and H2SeO3 into H2Se; Uptake and function of diphtheria toxin; Metabolism of ingested MeSeO2H into MeSeH	16	1
SMYD1	Q8NB12	Histone-lysine N-methyltransferase SMYD1 [OS=Homo sapiens]	9	1	19	1	54.58	1	High	High	High	56.6	9	19	High	High	High	FALSE	A0AV30; A6NE13; hsa:150572; Q8NB12	R-HSA-9733709	Cardiogenesis	3	1
SHPRH	Q149N8	E3 ubiquitin-protein ligase SHPRH [OS=Homo sapiens]	2	2	18	2	48.83	2	High	High	High	193	2	18	High	High	High	FALSE	hsa:257218; Q149N8; Q149N9; Q5VV79; Q68DS5; Q7Z5J5; Q8IVE8; Q8IWQ9; Q8N1S8; Q8NBR7	R-HSA-8866654	E3 ubiquitin ligases ubiquitinate target proteins	1	1
S100A7	P31151	Protein S100-A7 [OS=Homo sapiens]	67	7	51	4	168.3	7	High	High	High	11.5	67	51	High	High	High	FALSE	hsa:6278; P31151; Q5SY67; Q6FGE3; Q9H1E2	R-HSA-6798695; R-HSA-6799990	Neutrophil degranulation; Metal sequestration by antimicrobial proteins	2	1
LONP2	Q86WA8	Lon protease homolog 2, peroxisomal [OS=Homo sapiens]	2	1	8	1	20.42	1	High	High	High	94.6	2	8	High	High	High	FALSE	B7ZKL7; hsa:83752; Q0D2H6; Q86WA8; Q8N3B9; Q8NCE9; Q96K43	R-HSA-9033241; R-HSA-390471	Peroxisomal protein import; Association of TriC/CCT with target proteins during biosynthesis	3	1
PSMD1	Q99460	26S proteasome non-ATPase regulatory subunit 1 [OS=Homo sapiens]	1	1	4	1	8.98	1	High	High	High	105.8	1	4	High	High	High	FALSE	B8ZZH9; hsa:5707; Q24JU0; Q53TI2; Q6GMU5; Q6P2P4; Q6PJM7; Q6PKG9; Q86VU1; Q8IV79; Q99460	R-HSA-382556; R-HSA-6798695; R-HSA-2871837; R-HSA-202424; R-HSA-983168; R-HSA-1169091; R-HSA-1234176; R-HSA-1236974; R-HSA-1236978; R-HSA-174113; R-HSA-174154; R-HSA-174178; R-HSA-174184; R-HSA-180534; R-HSA-180585; R-HSA-195253; R-HSA-211733; R-HSA-2467813; R-HSA-349425; R-HSA-350562; R-HSA-450408; R-HSA-4608870; R-HSA-4641257; R-HSA-4641258; R-HSA-5358346; R-HSA-5362768; R-HSA-5607761; R-HSA-56…	ABC-family proteins mediated transport; Neutrophil degranulation; FCERI mediated NF-kB activation; Downstream TCR signaling; Antigen processing: Ubiquitination & Proteasome degradation; Activation of NF-kappaB in B cells; Oxygen-dependent proline hydroxylation of Hypoxia-inducible Factor Alpha; ER-Phagosome pathway; Cross-presentation of soluble exogenous antigens (endosomes); SCF-beta-TrCP media…	64	1
FLNA	P21333	Filamin-A [OS=Homo sapiens]	3	4	7	4	20.93	4	High	High	High	280.6	3	7	High	High	High	FALSE	E9KL45; hsa:2316; P21333; Q5HY53; Q5HY55; Q8NF52	R-HSA-8983711; R-HSA-114608; R-HSA-5627123; R-HSA-430116; R-HSA-446353	OAS antiviral response; Platelet degranulation ; RHO GTPases activate PAKs; GP1b-IX-V activation signalling; Cell-extracellular matrix interactions	14	1
ARSA	P15289	Arylsulfatase A [OS=Homo sapiens]	7	2	5	2	10.14	2	High	High	High	53.6	7	5	High	High	High	FALSE	B2RCA6; B7XD04; F8WCC8; hsa:410; P15289; Q6ICI5; Q96CJ0	R-HSA-6798695; R-HSA-9840310; R-HSA-1663150	Neutrophil degranulation; Glycosphingolipid catabolism; The activation of arylsulfatases	4	1
DGKI	O75912	Diacylglycerol kinase iota [OS=Homo sapiens]	4	2	8	2	22.92	2	High	High	High	116.9	4	8	High	High	High	FALSE	A4D1Q9; hsa:9162; O75912; Q9NZ49	R-HSA-114508	Effects of PIP2 hydrolysis	1	1
HERC5	Q9UII4	E3 ISG15--protein ligase HERC5 [OS=Homo sapiens]	4	2	7	2	19.71	2	High	High	High	116.8	4	7	High	High	High	FALSE	B2RTQ1; hsa:51191; Q69G20; Q9UII4	R-HSA-983168; R-HSA-1169408; R-HSA-936440; R-HSA-9833110; R-HSA-9833482	Antigen processing: Ubiquitination & Proteasome degradation; ISG15 antiviral mechanism; Negative regulators of DDX58/IFIH1 signaling; RSV-host interactions; PKR-mediated signaling	6	1
MYH13	Q9UKX3	Myosin-13 [OS=Homo sapiens]	2	2	3	2	7.32	2	High	High	High	223.5	2	3	High	High	High	FALSE	hsa:8735; O95252; Q9P0U8; Q9UKX3			0	1
TTC28	Q96AY4	Tetratricopeptide repeat protein 28 [OS=Homo sapiens]	6	6	8	6	19.32	6	High	High	High	270.7	6	8	High	High	High	FALSE	hsa:23331; K7ZRV2; O95928; O95929; Q5W189; Q96AY4; Q9NTE4; Q9UG31; Q9UGG5; Q9UPV8; Q9Y3S5			0	1
ARSH	Q5FYA8	Arylsulfatase H [OS=Homo sapiens]	11	2	8	2	29.8	2	High	High	High	63.5	11	8	High	High	High	FALSE	hsa:347527; Q5FYA8	R-HSA-9840310; R-HSA-1663150	Glycosphingolipid catabolism; The activation of arylsulfatases	2	1
PGR	P06401	Progesterone receptor [OS=Homo sapiens]	6	2	3	2	7.64	2	High	High	High	98.9	6	3	High	High	High	FALSE	A7LQ08; A7X8B0; B4E3T0; hsa:5241; P06401; Q8TDS3; Q9UPF7	R-HSA-3371497; R-HSA-383280; R-HSA-4090294; R-HSA-9018519; R-HSA-1251985	HSP90 chaperone cycle for steroid hormone receptors (SHR) in the presence of ligand; Nuclear Receptor transcription pathway; SUMOylation of intracellular receptors; Estrogen-dependent gene expression; Nuclear signaling by ERBB4	10	1
DNAH5	Q8TE73	Dynein axonemal heavy chain 5 [OS=Homo sapiens]	2	3	3	3	7.68	3	High	High	High	528.7	2	3	High	High	High	FALSE	hsa:1767; Q8TE73; Q92860; Q96L74; Q9H5S7; Q9HCG9			0	1
UPF3A	Q9H1J1	Regulator of nonsense transcripts 3A [OS=Homo sapiens]	9	2	6	2	15.31	2	High	High	High	54.7	9	6	High	High	High	FALSE	A2A366; hsa:65110; Q5T8C3; Q5T8C9; Q7Z6N3; Q86YK1; Q9BZI8; Q9H1J1	R-HSA-9010553; R-HSA-975957	Regulation of expression of SLITs and ROBOs; Nonsense Mediated Decay (NMD) enhanced by the Exon Junction Complex (EJC)	2	1
ABCD2	Q9UBJ2	ATP-binding cassette sub-family D member 2 [OS=Homo sapiens]	2	1	6	1	13.13	1	High	High	High	83.2	2	6	High	High	High	FALSE	B2RAM3; hsa:225; Q13210; Q2M3H9; Q9UBJ2	R-HSA-9603798; R-HSA-1369062	Class I peroxisomal membrane protein import; ABC transporters in lipid homeostasis	3	1
C3	P01024	Complement C3 [OS=Homo sapiens]	16	19	31	19	80.76	19	High	High	High	187	16	31	High	High	High	FALSE	A7E236; hsa:718; P01024	R-HSA-198933; R-HSA-977606; R-HSA-418594; R-HSA-6798695; R-HSA-375276; R-HSA-381426; R-HSA-8957275; R-HSA-9660826; R-HSA-173736; R-HSA-174577	Immunoregulatory interactions between a Lymphoid and a non-Lymphoid cell; Regulation of Complement cascade; G alpha (i) signalling events; Neutrophil degranulation; Peptide ligand-binding receptors; Regulation of Insulin-like Growth Factor (IGF) transport and uptake by Insulin-like Growth Factor Binding Proteins (IGFBPs); Post-translational protein phosphorylation; Purinergic signaling in leishma…	22	1
CCDC59	Q9P031	Thyroid transcription factor 1-associated protein 26 [OS=Homo sapiens]	12	2	5	2	11.75	2	High	High	High	28.7	12	5	High	High	High	FALSE	hsa:29080; Q9H2V5; Q9NW62; Q9P031	R-HSA-5683826	Surfactant metabolism	1	1
RREB1	Q92766	Ras-responsive element-binding protein 1 [OS=Homo sapiens]	6	4	5	4	12.99	4	High	High	High	181.3	6	5	High	High	High	FALSE	A2RRF5; E2GM80; E2GM81; hsa:6239; O75567; O75568; Q5VYB2; Q6BEP5; Q6BEP6; Q6BEP8; Q86SU2; Q92766; Q9Y474			0	1
ZNF835	Q9Y2P0	Zinc finger protein 835 [OS=Homo sapiens]	5	1	17	1	46.62	1	High	High	High	59.6	5	17	High	High	High	FALSE	B7Z5Y0; G3V1S0; hsa:90485; Q9Y2P0			0	1
TLE4	Q04727	Transducin-like enhancer protein 4 [OS=Homo sapiens]	5	2	19	2	42.99	2	High	High	High	83.7	5	19	High	High	High	FALSE	F8W6T6; hsa:7091; Q04727; Q3ZCS1; Q5T1Y2; Q6PCB3; Q9BZ07; Q9BZ08; Q9BZ09; Q9NSL3; Q9ULF9	R-HSA-201722; R-HSA-3769402; R-HSA-2122947; R-HSA-4641265	Formation of the beta-catenin:TCF transactivating complex; Deactivation of the beta-catenin transactivating complex; NOTCH1 Intracellular Domain Regulates Transcription; Repression of WNT target genes	4	1
SOD1	P00441	Superoxide dismutase [Cu-Zn] [OS=Homo sapiens]	23	2	5	2	13.69	2	High	High	High	15.9	23	5	High	High	High	FALSE	A6NHJ0; D3DSE4; P00441; Q16669; Q16711; Q16838; Q16839; Q16840; Q6NR85	R-HSA-8950505; R-HSA-114608; R-HSA-3299685	Gene and protein expression by JAK-STAT signaling after Interleukin-12 stimulation; Platelet degranulation ; Detoxification of Reactive Oxygen Species	17	1
TRMT5	Q32P41	tRNA (guanine(37)-N1)-methyltransferase [OS=Homo sapiens]	3	1	4	1	11.04	1	High	High	High	58.2	3	4	High	High	High	FALSE	B2RN19; hsa:57570; Q32P41; Q9P2F4	R-HSA-6782861	Synthesis of wybutosine at G37 of tRNA(Phe)	1	1
GLRB	P48167	Glycine receptor subunit beta [OS=Homo sapiens]	5	1	11	1	29.58	1	High	High	High	56.1	5	11	High	High	High	FALSE	A8K3K2; D3DP23; F5GWE1; hsa:2743; P48167	R-HSA-112314	Neurotransmitter receptors and postsynaptic signal transmission	2	1
TTN	Q8WZ42	Titin [OS=Homo sapiens]	1	11	23	11	52.31	11	High	High	High	3813.7	1	23	High	High	High	FALSE	A6NKB1; E7EQE6; E7ET18; hsa:7273; K7ENY1; Q10465; Q10466; Q15598; Q2XUS3; Q32Q60; Q4U1Z6; Q4ZG20; Q6NSG0; Q6PDB1; Q6PJP0; Q7KYM2; Q7KYN4; Q7KYN5; Q7LDM3; Q7Z2X3; Q8TCG8; Q8WZ42; Q8WZ51; Q8WZ52; Q8WZ53; Q8WZB3; Q92761; Q92762; Q9UD97; Q9UP84; Q9Y6L9	R-HSA-114608; R-HSA-390522	Platelet degranulation ; Striated Muscle Contraction	4	1
MBL2	P11226	Mannose-binding protein C [OS=Homo sapiens]	10	1	3	1	7.41	1	High	High	High	26.1	10	3	High	High	High	FALSE	hsa:4153; P11226; Q4VB12; Q4VB13; Q4VB14; Q5SQS3; Q86SI4; Q96KE4; Q96TF7; Q96TF8; Q96TF9	R-HSA-9705671; R-HSA-166663; R-HSA-166662	SARS-CoV-2 activates/modulates innate and adaptive immune responses; Initial triggering of complement; Lectin pathway of complement activation	6	1
FAM120C	Q9NX05	Constitutive coactivator of PPAR-gamma-like protein 2 [OS=Homo sapiens]	2	1	33	1	80.28	1	High	High	High	120.5	2	33	High	High	High	FALSE	B2RMT7; hsa:54954; Q9NX05			0	1
LMOD2	Q6P5Q4	Leiomodin-2 [OS=Homo sapiens]	3	2	7	2	14.82	2	High	High	High	61.6	3	7	High	High	High	FALSE	A4D0W9; A4D0Y2; Q6P5Q4; Q8WVJ8			0	1
CRTC2	Q53ET0	CREB-regulated transcription coactivator 2 [OS=Homo sapiens]	3	1	9	1	24.63	1	High	High	High	73.3	3	9	High	High	High	FALSE	hsa:200186; Q53ET0; Q6UUV8; Q7Z3X7; Q8N332	R-HSA-400253; R-HSA-9707616; R-HSA-2151201	Circadian Clock; Heme signaling; Transcriptional activation of mitochondrial biogenesis	5	1
PIK3R2	O00459	Phosphatidylinositol 3-kinase regulatory subunit beta [OS=Homo sapiens]	3	1	7	1	14.51	1	High	High	High	81.5	3	7	High	High	High	FALSE	hsa:5296; O00459; Q5EAT5; Q9UPH9	R-HSA-2029485; R-HSA-2730905; R-HSA-202424; R-HSA-9696270; R-HSA-8980692; R-HSA-9013148; R-HSA-9013149; R-HSA-416476; R-HSA-9013404; R-HSA-9013423; R-HSA-9013026; R-HSA-9013405; R-HSA-9013409; R-HSA-9035034; R-HSA-9009391; R-HSA-1257604; R-HSA-9725370; R-HSA-9013420; R-HSA-1660499; R-HSA-2219530; R-HSA-6811558; R-HSA-8853659; R-HSA-912526; R-HSA-912631; R-HSA-373753; R-HSA-5673001; R-HSA-109704; …	Role of phospholipids in phagocytosis; Role of LAT2/NTAL/LAB on calcium mobilization; Downstream TCR signaling; RND2 GTPase cycle; RHOA GTPase cycle; CDC42 GTPase cycle; RAC1 GTPase cycle; G alpha (q) signalling events; RAC2 GTPase cycle; RAC3 GTPase cycle; RHOB GTPase cycle; RHOD GTPase cycle; RHOJ GTPase cycle; RHOF GTPase cycle; Extra-nuclear estrogen signaling; PIP3 activates AKT signaling; S…	113	1
RTCB	Q9Y3I0	RNA-splicing ligase RtcB homolog [OS=Homo sapiens]	6	2	6	2	13.28	2	High	High	High	55.2	6	6	High	High	High	FALSE	B2R6A8; hsa:51493; Q6IAI0; Q9BWL4; Q9NTH1; Q9P037; Q9P0J3; Q9Y3I0	R-HSA-6784531	tRNA processing in the nucleus	2	1
CRYBG3	Q68DQ2	Very large A-kinase anchor protein [OS=Homo sapiens]	1	1	6	1	18.17	1	High	High	High	330.4	1	6	High	High	High	FALSE	B4DLE8; F6VHI2; hsa:131544; Q4G0V8; Q68DQ2; Q7Z4R9; Q86VD0; Q8N262; Q8N7F1; Q8NDQ8			0	1
DHX32	Q7L7V1	Putative pre-mRNA-splicing factor ATP-dependent RNA helicase DHX32 [OS=Homo sapiens]	3	1	7	1	22.03	1	High	High	High	84.4	3	7	High	High	High	FALSE	A8MSV2; D3DRF9; hsa:55760; Q49AG5; Q5T3L0; Q5T3L5; Q7L7V1; Q96NY1; Q9BUN0; Q9H769; Q9NSL5; Q9NV74; Q9NVJ7			0	1
REXO1	Q8N1G1	RNA exonuclease 1 homolog [OS=Homo sapiens]	2	2	11	2	22.41	2	High	High	High	131.4	2	11	High	High	High	FALSE	hsa:57455; Q8N1G1; Q9ULT2			0	1
PRAMEF17	Q5VTA0	PRAME family member 17 [OS=Homo sapiens]	8	2	7	2	18.45	2	High	High	High	54.7	8	7	High	High	High	FALSE	B2RUU4; hsa:391004; Q5VTA0			0	1
MAP6	Q96JE9	Microtubule-associated protein 6 [OS=Homo sapiens]	11	3	9	3	38.78	3	High	High	High	86.5	11	9	High	High	High	FALSE	A7E2A1; Q6P3T0; Q6ZWB8; Q96JE9			0	1
HSP90AB1	P08238	Heat shock protein HSP 90-beta [OS=Homo sapiens]	9	5	11	1	27.85	5	High	High	High	83.2	9	11	High	High	High	FALSE	B2R5P0; hsa:3326; P08238; Q5T9W7; Q9NQW0; Q9NTK6	R-HSA-6798695; R-HSA-9679191; R-HSA-2029482; R-HSA-8852276; R-HSA-3371497; R-HSA-9705671; R-HSA-8937144; R-HSA-9018519; R-HSA-399954; R-HSA-168928; R-HSA-844456; R-HSA-9660826; R-HSA-9013418; R-HSA-9613829; R-HSA-3371511; R-HSA-3371568; R-HSA-5336415; R-HSA-9820962; R-HSA-9834752	Neutrophil degranulation; Potential therapeutics for SARS; Regulation of actin dynamics for phagocytic cup formation; The role of GTSE1 in G2/M progression after G2 checkpoint; HSP90 chaperone cycle for steroid hormone receptors (SHR) in the presence of ligand; SARS-CoV-2 activates/modulates innate and adaptive immune responses; Aryl hydrocarbon receptor signalling; Estrogen-dependent gene expres…	25	1
NEK2	P51955	Serine/threonine-protein kinase Nek2 [OS=Homo sapiens]	5	1	11	1	30.65	1	High	High	High	51.7	5	11	High	High	High	FALSE	hsa:4751; P51955; Q53FD6; Q5I1Z9; Q5VXZ1; Q6NZX8; Q7Z634; Q86XH2; Q96QN9	R-HSA-380320; R-HSA-2565942; R-HSA-380259; R-HSA-380270; R-HSA-5620912; R-HSA-8854518; R-HSA-179409	Recruitment of NuMA to mitotic centrosomes; Regulation of PLK1 Activity at G2/M Transition; Loss of Nlp from mitotic centrosomes; Recruitment of mitotic centrosome proteins and complexes; Anchoring of the basal body to the plasma membrane; AURKA Activation by TPX2; APC-Cdc20 mediated degradation of Nek2A	9	1
MYO5A	Q9Y4I1	Unconventional myosin-Va [OS=Homo sapiens]	3	4	10	3	25.02	4	High	High	High	215.3	3	10	High	High	High	FALSE	A8MZC5; hsa:4644; O60653; Q07902; Q16249; Q9UE30; Q9UE31; Q9Y4I1	R-HSA-2029482; R-HSA-9664422; R-HSA-1445148; R-HSA-264876	Regulation of actin dynamics for phagocytic cup formation; FCGR3A-mediated phagocytosis; Translocation of SLC2A4 (GLUT4) to the plasma membrane; Insulin processing	6	1
PABPC4	Q13310	Polyadenylate-binding protein 4 [OS=Homo sapiens]	7	2	3	2	7.25	2	High	High	High	70.7	7	3	High	High	High	FALSE	B1ANQ8; hsa:8761; Q13310; Q4VC03; Q6P0N3			0	1
WDR54	Q9H977	WD repeat-containing protein 54 [OS=Homo sapiens]	5	1	7	1	13.89	1	High	High	High	35.9	5	7	High	High	High	FALSE	B9A049; D6W5I3; hsa:84058; Q53H85; Q86V45; Q9H977			0	1
BTBD7	Q9P203	BTB/POZ domain-containing protein 7 [OS=Homo sapiens]	6	2	7	2	22.41	2	High	High	High	126.3	6	7	High	High	High	FALSE	A8K5V7; hsa:55727; Q69Z05; Q7Z308; Q86TS0; Q9HAA4; Q9NVM0; Q9P203			0	1
FLG2	Q5D862	Filaggrin-2 [OS=Homo sapiens]	7	14	42	14	123.3	14	High	High	High	247.9	7	42	High	High	High	FALSE	hsa:388698; Q5D862; Q9H4U1	R-HSA-6798695	Neutrophil degranulation	1	1
SATL1	Q86VE3	Spermidine/spermine N(1)-acetyltransferase-like protein 1 [OS=Homo sapiens]	8	2	3	2	7.41	2	High	High	High	75.8	8	3	High	High	High	FALSE	A0A2R8Y5C1; A0AVK7; E9PB72; hsa:340562; Q5H8V9; Q86VE3			0	1
PEPD	P12955	Xaa-Pro dipeptidase [OS=Homo sapiens]	6	1	9	1	34.98	1	High	High	High	54.5	6	9	High	High	High	FALSE	A8K3Z1; A8K416; A8K696; A8MX47; B4DDB7; B4DGJ1; E9PCE8; hsa:5184; P12955; Q8TBN9; Q9BT75			0	1
PSMC6	P62333	26S proteasome regulatory subunit 10B [OS=Homo sapiens]	4	1	5	1	10.71	1	High	High	High	44.1	4	5	High	High	High	FALSE	B2R975; hsa:5706; P49719; P62333; Q6IBU3; Q92524	R-HSA-8852276; R-HSA-5689880; R-HSA-8939236; R-HSA-2871837; R-HSA-202424; R-HSA-983168; R-HSA-1169091; R-HSA-1234176; R-HSA-1236974; R-HSA-1236978; R-HSA-174113; R-HSA-174154; R-HSA-174178; R-HSA-174184; R-HSA-180534; R-HSA-180585; R-HSA-195253; R-HSA-211733; R-HSA-2467813; R-HSA-349425; R-HSA-350562; R-HSA-382556; R-HSA-450408; R-HSA-4608870; R-HSA-4641257; R-HSA-4641258; R-HSA-5358346; R-HSA-53…	The role of GTSE1 in G2/M progression after G2 checkpoint; Ub-specific processing proteases; RUNX1 regulates transcription of genes involved in differentiation of HSCs; FCERI mediated NF-kB activation; Downstream TCR signaling; Antigen processing: Ubiquitination & Proteasome degradation; Activation of NF-kappaB in B cells; Oxygen-dependent proline hydroxylation of Hypoxia-inducible Factor Alpha; …	65	1
NEB	P20929	Nebulin [OS=Homo sapiens]	1	3	4	3	8.75	3	High	High	High	772.4	1	4	High	High	High	FALSE	F8WCL5; F8WCP0; hsa:4703; P20929; Q15346; Q53QQ2; Q53TG8	R-HSA-390522	Striated Muscle Contraction	3	1
MYH16	Q9H6N6	Putative uncharacterized protein MYH16 [OS=Homo sapiens]	3	2	20	2	43.93	2	High	High	High	128.2	3	20	High	High	High	FALSE	Q9H6N6			0	1
GOPC	Q9HD26	Golgi-associated PDZ and coiled-coil motif-containing protein [OS=Homo sapiens]	10	2	18	2	43.19	2	High	High	High	50.5	10	18	High	High	High	FALSE	A6NM30; hsa:57120; Q59FS4; Q969U8; Q9HD26	R-HSA-9013406; R-HSA-5627083	RHOQ GTPase cycle; RHO GTPases regulate CFTR trafficking	2	1
GPATCH2L	Q9NWQ4	G patch domain-containing protein 2-like [OS=Homo sapiens]	4	1	3	1	7.41	1	High	High	High	54.2	4	3	High	High	High	FALSE	B3KN42; hsa:55668; Q6PEJ7; Q9H3M3; Q9NWH0; Q9NWQ4; Q9ULR8			0	1
MTOR	P42345	Serine/threonine-protein kinase mTOR [OS=Homo sapiens]	1	1	9	1	19.49	1	High	High	High	288.7	1	9	High	High	High	FALSE	hsa:2475; P42345; Q4LE76; Q5TER1; Q6LE87; Q96QG3; Q9Y4I3	R-HSA-3371571; R-HSA-9639288; R-HSA-5674400; R-HSA-1257604; R-HSA-6804757; R-HSA-8943724; R-HSA-166208; R-HSA-389357; R-HSA-5628897; R-HSA-5218920; R-HSA-1632852; R-HSA-380972	HSF1-dependent transactivation; Amino acids regulate mTORC1; Constitutive Signaling by AKT1 E17K in Cancer; PIP3 activates AKT signaling; Regulation of TP53 Degradation; Regulation of PTEN gene transcription; mTORC1-mediated signalling; CD28 dependent PI3K/Akt signaling; TP53 Regulates Metabolic Genes; VEGFR2 mediated vascular permeability; Macroautophagy; Energy dependent regulation of mTOR by L…	92	1
ARHGAP23	Q9P227	Rho GTPase-activating protein 23 [OS=Homo sapiens]	4	3	5	3	12.96	3	High	High	High	162.1	4	5	High	High	High	FALSE	hsa:57636; Q9P227	R-HSA-9013149; R-HSA-8980692	RAC1 GTPase cycle; RHOA GTPase cycle	3	1
DSG1	Q02413	Desmoglein-1 [OS=Homo sapiens]	17	13	49	13	176.58	13	High	High	High	113.7	17	49	High	High	High	FALSE	B7Z845; hsa:1828; Q02413	R-HSA-6809371; R-HSA-6798695; R-HSA-9696264; R-HSA-351906; R-HSA-9696270	Formation of the cornified envelope; Neutrophil degranulation; RND3 GTPase cycle; Apoptotic cleavage of cell adhesion proteins; RND2 GTPase cycle	6	1
ANGEL2	Q5VTE6	Protein angel homolog 2 [OS=Homo sapiens]	3	1	3	1	8.63	1	High	High	High	62.3	3	3	High	High	High	FALSE	B7Z2U4; D3DTA3; hsa:90806; Q5VTE6; Q86X13; Q8NHH3			0	1
TNPO1	Q92973	Transportin-1 [OS=Homo sapiens]	5	2	3	2	8.94	2	High	High	High	102.3	5	3	High	High	High	FALSE	B4DVC6; hsa:3842; Q92957; Q92973; Q92975	R-HSA-9615933; R-HSA-450513; R-HSA-5620924	Postmitotic nuclear pore complex (NPC) reformation; Tristetraprolin (TTP, ZFP36) binds and destabilizes mRNA; Intraflagellar transport	4	1
BCORL1	Q5H9F3	BCL-6 corepressor-like protein 1 [OS=Homo sapiens]	2	2	4	2	8.82	2	High	High	High	190.4	2	4	High	High	High	FALSE	B5MDQ8; hsa:63035; Q5H9F2; Q5H9F3; Q5H9F4; Q6ZVE0; Q8TEN3; Q9Y528			2	1
PRSS1	P07477	Serine protease 1 [OS=Homo sapiens]	8	1	22	1	85.19	1	High	High	High	26.5	8	22	High	High	High	FALSE	A1A509; A6NJ71; B2R5I5; hsa:5644; P07477; Q5NV57; Q7M4N3; Q7M4N4; Q92955; Q9HAN4; Q9HAN5; Q9HAN6; Q9HAN7	R-HSA-9758881; R-HSA-1592389	Uptake of dietary cobalamins into enterocytes; Activation of Matrix Metalloproteinases	2	1
SERPINB6	P35237	Serpin B6 [OS=Homo sapiens]	7	1	13	1	20.16	1	High	High	High	42.6	7	13	High	High	High	FALSE	B2RBA8; hsa:5269; P35237; Q59F97; Q5TD06; Q7Z2Y7; Q96J44; Q9UDI7	R-HSA-6798695; R-HSA-75205	Neutrophil degranulation; Dissolution of Fibrin Clot	3	1
RBM15	Q96T37	RNA-binding protein 15 [OS=Homo sapiens]	9	4	5	4	13.25	4	High	High	High	107.1	9	5	High	High	High	FALSE	A1A693; hsa:64783; Q3ZB86; Q4V760; Q5D058; Q5T613; Q86VW9; Q96PE4; Q96SC5; Q96SC6; Q96SC9; Q96SD0; Q96T37; Q96T38; Q9BRA5; Q9H6R8; Q9H9Y0			0	1
MLH3	Q9UHC1	DNA mismatch repair protein Mlh3 [OS=Homo sapiens]	4	3	5	3	12.59	3	High	High	High	163.6	4	5	High	High	High	FALSE	hsa:27030; P49751; Q56DK9; Q9P292; Q9UHC0; Q9UHC1	R-HSA-912446	Meiotic recombination	2	1
COL5A2	P05997	Collagen alpha-2(V) chain [OS=Homo sapiens]	5	3	3	3	8.27	3	High	High	High	144.8	5	3	High	High	High	FALSE	hsa:1290; P05997; P78440; Q13908; Q53WR4; Q59GR4; Q6LDJ5; Q7KZ55; Q86XF6; Q96QB0; Q96QB3	R-HSA-1442490; R-HSA-186797; R-HSA-2022090; R-HSA-216083; R-HSA-3000178; R-HSA-419037; R-HSA-8948216; R-HSA-3000170; R-HSA-8874081	Collagen degradation; Signaling by PDGF; Assembly of collagen fibrils and other multimeric structures; Integrin cell surface interactions; ECM proteoglycans; NCAM1 interactions; Collagen chain trimerization; Syndecan interactions; MET activates PTK2 signaling	16	1
KLF7	O75840	Krueppel-like factor 7 [OS=Homo sapiens]	8	1	5	1	12.88	1	High	High	High	33.3	8	5	High	High	High	FALSE	B2RB03; B7Z4F7; C9JF04; E7EWH1; hsa:8609; L0R4P2; O75840; Q7Z3H8; Q96E51			1	1
DSP	P15924	Desmoplakin [OS=Homo sapiens]	27	62	145	62	493.86	62	High	High	High	331.6	27	145	High	High	High	FALSE	B2RTT2; D7RX09; hsa:1832; O75993; P15924; Q14189; Q9UHN4	R-HSA-6809371; R-HSA-6798695; R-HSA-9696264; R-HSA-9696273; R-HSA-351906	Formation of the cornified envelope; Neutrophil degranulation; RND3 GTPase cycle; RND1 GTPase cycle; Apoptotic cleavage of cell adhesion proteins	9	1
PCED1B	Q96HM7	PC-esterase domain-containing protein 1B [OS=Homo sapiens]	4	1	3	1	7.81	1	High	High	High	49.7	4	3	High	High	High	FALSE	hsa:91523; Q96B20; Q96HM7			0	1
HIVEP2	P31629	Transcription factor HIVEP2 [OS=Homo sapiens]	3	3	4	3	13.41	3	High	High	High	268.9	3	4	High	High	High	FALSE	hsa:3097; P31629; Q02646; Q5THT5; Q9NS05			1	1
ZNF318	Q5VUA4	Zinc finger protein 318 [OS=Homo sapiens]	1	1	10	1	29.27	1	High	High	High	251	1	10	High	High	High	FALSE	hsa:24149; O94796; Q4G0E4; Q5VUA4; Q8NEM6; Q9UNU8; Q9Y2W9			1	1
PP2D1	A8MPX8	Protein phosphatase 2C-like domain-containing protein 1 [OS=Homo sapiens]	3	1	4	1	12.36	1	High	High	High	71.6	3	4	High	High	High	FALSE	A8MPX8; hsa:151649; Q96LI7			0	1
CHRNA5	P30532	Neuronal acetylcholine receptor subunit alpha-5 [OS=Homo sapiens]	7	1	8	1	29.84	1	High	High	High	53	7	8	High	High	High	FALSE	hsa:1138; P30532; Q15824; Q99554	R-HSA-629594; R-HSA-629597	Highly calcium permeable postsynaptic nicotinic acetylcholine receptors; Highly calcium permeable nicotinic acetylcholine receptors	3	1
KCNQ3	O43525	Potassium voltage-gated channel subfamily KQT member 3 [OS=Homo sapiens]	2	1	3	1	7.24	1	High	High	High	96.7	2	3	High	High	High	FALSE	A2VCT8; B4DJY4; E7EQ89; hsa:3786; O43525	R-HSA-445095; R-HSA-1296072	Interaction between L1 and Ankyrins; Voltage gated Potassium channels	5	1
DNAH1	Q9P2D7	Dynein axonemal heavy chain 1 [OS=Homo sapiens]	2	4	10	4	28.62	4	High	High	High	487.2	2	10	High	High	High	FALSE	B0I1R6; hsa:25981; O00436; O15435; O95491; Q6ZU48; Q86YK7; Q8TEJ4; Q92863; Q9H8E6; Q9P2D7; Q9UFW6; Q9Y4Z7			0	1
PPFIA3	O75145	Liprin-alpha-3 [OS=Homo sapiens]	3	2	15	2	46.88	2	High	High	High	133.4	3	15	High	High	High	FALSE	A8K142; hsa:8541; O75145; Q3MJA0; Q9H8B5; Q9UEW4	R-HSA-210500; R-HSA-181429; R-HSA-181430; R-HSA-212676; R-HSA-264642; R-HSA-388844	Glutamate Neurotransmitter Release Cycle; Serotonin Neurotransmitter Release Cycle; Norepinephrine Neurotransmitter Release Cycle; Dopamine Neurotransmitter Release Cycle; Acetylcholine Neurotransmitter Release Cycle; Receptor-type tyrosine-protein phosphatases	6	1
ENO2	P09104	Gamma-enolase [OS=Homo sapiens]	6	3	40	1	96.57	3	High	High	High	47.2	6	40	High	High	High	FALSE	B7Z2X9; hsa:2026; P09104; Q96J33	R-HSA-70171; R-HSA-70263	Glycolysis; Gluconeogenesis	5	1
GLRA2	P23416	Glycine receptor subunit alpha-2 [OS=Homo sapiens]	4	1	4	1	8.09	1	High	High	High	52	4	4	High	High	High	FALSE	A8K0J6; B2R6I8; B7Z4F5; hsa:2742; J3KQ59; P23416; Q53YX7; Q6ICQ0; Q99862	R-HSA-112314	Neurotransmitter receptors and postsynaptic signal transmission	2	1
SCRT1	Q9BWW7	Transcriptional repressor scratch 1 [OS=Homo sapiens]	22	3	22	3	65.02	3	High	High	High	35.5	22	22	High	High	High	FALSE	A8MX66; hsa:83482; Q96C52; Q9BWW7			0	1
TNFRSF10A	O00220	Tumor necrosis factor receptor superfamily member 10A [OS=Homo sapiens]	12	2	8	2	23.66	2	High	High	High	50.1	12	8	High	High	High	FALSE	A8K5I4; hsa:8797; O00220; Q53Y72; Q96E62	R-HSA-202733; R-HSA-3371378; R-HSA-5213460; R-HSA-5218900; R-HSA-6803211; R-HSA-69416; R-HSA-75158	Cell surface interactions at the vascular wall; Regulation by c-FLIP; RIPK1-mediated regulated necrosis; CASP8 activity is inhibited; TP53 Regulates Transcription of Death Receptors and Ligands; Dimerization of procaspase-8; TRAIL signaling	9	1
NRAP	Q86VF7	Nebulin-related-anchoring protein [OS=Homo sapiens]	2	3	7	3	15.78	3	High	High	High	197	2	7	High	High	High	FALSE	hsa:4892; O15500; Q5VWI3; Q5VWI4; Q6MZK3; Q6N026; Q6N059; Q6NSH8; Q6PDB0; Q719H6; Q86TC5; Q86TD6; Q86TE6; Q86VF6; Q86VF7; Q8N3R6; Q8N8F9; Q8TCH0; Q96MG4			0	1
PRRC2A	P48634	Protein PRRC2A [OS=Homo sapiens]	2	2	3	2	8.42	2	High	High	High	228.7	2	3	High	High	High	FALSE	B0UX77; B0UZE9; B0UZL3; hsa:7916; O95875; P48634; Q05BK4; Q4LE37; Q5SQ29; Q5SQ30; Q5ST84; Q5STX6; Q5STX7; Q68DW9; Q6P9P7; Q6PIN1; Q8MGQ9; Q96QC6			0	1
CAPN3	P20807	Calpain-3 [OS=Homo sapiens]	7	3	4	3	10.76	3	High	High	High	94.2	7	4	High	High	High	FALSE	A6H8K6; hsa:825; P20807; Q7L4R0; Q9BQC8; Q9BTU4; Q9Y5S6; Q9Y5S7	R-HSA-1474228	Degradation of the extracellular matrix	4	1
FMN2	Q9NZ56	Formin-2 [OS=Homo sapiens]	1	1	4	1	11.16	1	High	High	High	180	1	4	High	High	High	FALSE	B0QZA7; B4DP05; hsa:56776; Q59GF6; Q5VU37; Q9NZ55; Q9NZ56			0	1
AHNAK	Q09666	Neuroblast differentiation-associated protein AHNAK [OS=Homo sapiens]	4	10	19	10	49.11	10	High	High	High	628.7	4	19	High	High	High	FALSE	A1A586; hsa:79026; Q09666			0	1
WNT2B	Q93097	Protein Wnt-2b [OS=Homo sapiens]	8	2	6	2	14.66	2	High	High	High	43.7	8	6	High	High	High	FALSE	hsa:7482; O14903; Q5TEH9; Q5TEI2; Q93097; Q9HDC1; Q9HDC2	R-HSA-373080; R-HSA-3238698	Class B/2 (Secretin family receptors); WNT ligand biogenesis and trafficking	16	1
AZGP1	P25311	Zinc-alpha-2-glycoprotein [OS=Homo sapiens]	39	10	39	10	128.2	10	High	High	High	34.2	39	39	High	High	High	FALSE	D6W5T8; hsa:563; O60386; P25311; Q5XKQ4; Q8N4N0	R-HSA-5223345	Miscellaneous transport and binding events	1	1
DNM1	Q05193	Dynamin-1 [OS=Homo sapiens]	1	1	73	1	165.37	1	High	High	High	97.3	1	73	High	High	High	FALSE	A6NLM6; hsa:1759; Q05193; Q5SYX0; Q5SYX2; Q6P3T6; Q86VD2	R-HSA-2132295; R-HSA-8856828; R-HSA-437239; R-HSA-166016; R-HSA-3928665; R-HSA-177504; R-HSA-196025	MHC class II antigen presentation; Clathrin-mediated endocytosis; Recycling pathway of L1; Toll Like Receptor 4 (TLR4) Cascade; EPH-ephrin mediated repulsion of cells; Retrograde neurotrophin signalling; Formation of annular gap junctions	15	1
C19orf81	C9J6K1	Putative uncharacterized protein C19orf81 [OS=Homo sapiens]	11	1	8	1	24.84	1	High	High	High	22.4	11	8	High	High	High	FALSE	C9J6K1			0	1
HSPA8	P11142	Heat shock cognate 71 kDa protein [OS=Homo sapiens]	16	7	20	4	53.1	7	High	High	High	70.9	16	20	High	High	High	FALSE	hsa:3312; P11142; Q9H3R6	R-HSA-450408; R-HSA-6798695; R-HSA-8856828; R-HSA-9615710; R-HSA-3371497; R-HSA-9833482; R-HSA-3371453; R-HSA-432720; R-HSA-432722; R-HSA-72163; R-HSA-447041; R-HSA-6785807; R-HSA-888590; R-HSA-9613354; R-HSA-9613829; R-HSA-8876725; R-HSA-3371568; R-HSA-9828642	AUF1 (hnRNP D0) binds and destabilizes mRNA; Neutrophil degranulation; Clathrin-mediated endocytosis; Late endosomal microautophagy; HSP90 chaperone cycle for steroid hormone receptors (SHR) in the presence of ligand; PKR-mediated signaling; Regulation of HSF1-mediated heat shock response; Lysosome Vesicle Biogenesis; Golgi Associated Vesicle Biogenesis; mRNA Splicing - Major Pathway; CHL1 intera…	27	1
TRIR	Q9BQ61	Telomerase RNA component interacting RNase [OS=Homo sapiens]	12	1	10	1	28.72	1	High	High	High	18.4	12	10	High	High	High	FALSE	hsa:79002; Q9BQ61			0	1
A2M	P01023	Alpha-2-macroglobulin [OS=Homo sapiens]	22	20	32	17	91.71	20	High	High	High	163.2	22	32	High	High	High	FALSE	hsa:2; P01023; Q13677; Q59F47; Q5QTS0; Q68DN2; Q6PIY3; Q6PN97	R-HSA-114608; R-HSA-1474228; R-HSA-8963896; R-HSA-140837	Platelet degranulation ; Degradation of the extracellular matrix; HDL assembly; Intrinsic Pathway of Fibrin Clot Formation	7	1
S100A9	P06702	Protein S100-A9 [OS=Homo sapiens]	86	8	181	8	634.17	8	High	High	High	13.2	86	181	High	High	High	FALSE	D3DV36; hsa:6280; P06702; Q6FGA1; Q9NYM0; Q9UCJ1	R-HSA-1236974; R-HSA-6798695; R-HSA-166058; R-HSA-5602498; R-HSA-5603041; R-HSA-5686938; R-HSA-6799990; R-HSA-5668599	ER-Phagosome pathway; Neutrophil degranulation; MyD88:MAL(TIRAP) cascade initiated on plasma membrane; MyD88 deficiency (TLR2/4); IRAK4 deficiency (TLR2/4); Regulation of TLR by endogenous ligand; Metal sequestration by antimicrobial proteins; RHO GTPases Activate NADPH Oxidases	10	1
TLK1	Q9UKI8	Serine/threonine-protein kinase tousled-like 1 [OS=Homo sapiens]	4	2	5	2	12.4	2	High	High	High	86.6	4	5	High	High	High	FALSE	B3KR15; B4DX87; hsa:9874; Q14150; Q8N591; Q9NYH2; Q9UKI8; Q9Y4F6			3	1
EEF1A1	P68104	Elongation factor 1-alpha 1 [OS=Homo sapiens]	17	5	21	5	57.72	5	High	High	High	50.1	17	21	High	High	High	FALSE	hsa:1915; P04719; P04720; P68104; Q6IQ15	R-HSA-9613829; R-HSA-6798695; R-HSA-156902; R-HSA-9735869; R-HSA-8876725; R-HSA-3371511	Chaperone Mediated Autophagy; Neutrophil degranulation; Peptide chain elongation; SARS-CoV-1 modulates host translation machinery; Protein methylation; HSF1 activation	10	1
KLHL10	Q6JEL2	Kelch-like protein 10 [OS=Homo sapiens]	8	4	18	4	45.57	4	High	High	High	68.9	8	18	High	High	High	FALSE	hsa:317719; Q6JEL2; Q6NW28; Q96MC0			0	1
COL22A1	Q8NFW1	Collagen alpha-1(XXII) chain [OS=Homo sapiens]	2	1	12	1	33.81	1	High	High	High	161	2	12	High	High	High	FALSE	B7ZMH0; C9K0G4; hsa:169044; Q8IVT9; Q8NFW1	R-HSA-8948216	Collagen chain trimerization	2	1
KMT2A	Q03164	Histone-lysine N-methyltransferase 2A [OS=Homo sapiens]	0	1	8	1	17.62	1	High	High	High	431.5	0	8	High	High	High	FALSE	E9PQG7; hsa:4297; Q03164; Q13743; Q13744; Q14845; Q16364; Q59FF2; Q6UBD1; Q9HBJ3; Q9UD94; Q9UMA3	R-HSA-8939236; R-HSA-9772755; R-HSA-3214841; R-HSA-8936459; R-HSA-9616222	RUNX1 regulates transcription of genes involved in differentiation of HSCs; Formation of WDR5-containing histone-modifying complexes; PKMTs methylate histone lysines; RUNX1 regulates genes involved in megakaryocyte differentiation and platelet function; Transcriptional regulation of granulopoiesis	6	1
C17orf114	A0A1B0GUV1	Uncharacterized protein C17orf114 [OS=Homo sapiens]	53	3	8	3	27.4	3	High	High	High	8.3	53	8	High	High	High	FALSE	A0A1B0GUV1			0	1
LGALS13	Q9UHV8	Galactoside-binding soluble lectin 13 [OS=Homo sapiens]	9	1	6	1	12.61	1	High	High	High	16.1	9	6	High	High	High	FALSE	C5HZ15; hsa:29124; Q9UHV8			0	1
ACTB	P60709	Actin, cytoplasmic 1 [OS=Homo sapiens]	67	15	118	6	452.58	15	High	High	High	41.7	67	118	High	High	High	FALSE	hsa:60; P02570; P60709; P70514; P99021; Q11211; Q64316; Q75MN2; Q96B34; Q96HG5	R-HSA-5689603; R-HSA-8856828; R-HSA-5696394; R-HSA-6802952; R-HSA-6802946; R-HSA-6802955; R-HSA-9649948; R-HSA-5674135; R-HSA-6802948; R-HSA-9035034; R-HSA-2029482; R-HSA-9664422; R-HSA-437239; R-HSA-9662360; R-HSA-9662361; R-HSA-5663213; R-HSA-1445148; R-HSA-5626467; R-HSA-5663220; R-HSA-5250924; R-HSA-3928662; R-HSA-4420097; R-HSA-983231; R-HSA-3928665; R-HSA-3214847; R-HSA-445095; R-HSA-389957…	UCH proteinases; Clathrin-mediated endocytosis; DNA Damage Recognition in GG-NER; Signaling by BRAF and RAF1 fusions; Signaling by moderate kinase activity BRAF mutants; Paradoxical activation of RAF signaling by kinase inactive BRAF; Signaling downstream of RAS mutants; MAP2K and MAPK activation; Signaling by high-kinase activity BRAF mutants; RHOF GTPase cycle; Regulation of actin dynamics for …	47	1
HNRNPU	Q00839	Heterogeneous nuclear ribonucleoprotein U [OS=Homo sapiens]	6	3	6	3	13.56	3	High	High	High	90.5	6	6	High	High	High	FALSE	hsa:3192; O75507; Q00839; Q8N174; Q96HY9; Q9BQ09	R-HSA-72163; R-HSA-72203	mRNA Splicing - Major Pathway; Processing of Capped Intron-Containing Pre-mRNA	4	1
LIG4	P49917	DNA ligase 4 [OS=Homo sapiens]	6	2	7	2	23.41	2	High	High	High	103.9	6	7	High	High	High	FALSE	hsa:3981; P49917; Q8IY66; Q8TEU5	R-HSA-5693571; R-HSA-164843	Nonhomologous End-Joining (NHEJ); 2-LTR circle formation	5	1
BLTP1	Q2LD37	Bridge-like lipid transfer protein family member 1 [OS=Homo sapiens]	1	3	7	3	17.92	3	High	High	High	555.1	1	7	High	High	High	FALSE	hsa:84162; Q2LD37; Q4W598; Q5CZA9; Q6ZS70; Q6ZV75; Q86XA5; Q8WVD8; Q9H742; Q9NT48; Q9NTC3; Q9NTI4; Q9P2H6; Q9UPP3			0	1
OLFML2A	Q68BL7	Olfactomedin-like protein 2A [OS=Homo sapiens]	3	1	4	1	9.92	1	High	High	High	73	3	4	High	High	High	FALSE	hsa:169611; Q5JTM5; Q5JTM6; Q68BL7; Q6UXW1; Q7Z5V3			0	1
RAB7A	P51149	Ras-related protein Rab-7a [OS=Homo sapiens]	13	2	3	2	6.34	2	High	High	High	23.5	13	3	High	High	High	FALSE	A8K3V6; hsa:7879; P51149; Q9NWJ0; Q9UPB0	R-HSA-9013149; R-HSA-9636383; R-HSA-6798695; R-HSA-9013148; R-HSA-9013406; R-HSA-9013408; R-HSA-8876198; R-HSA-8873719; R-HSA-2132295; R-HSA-9013404; R-HSA-9013423; R-HSA-9013405; R-HSA-9013409; R-HSA-9035034; R-HSA-9636569; R-HSA-9013407; R-HSA-8854214	RAC1 GTPase cycle; Prevention of phagosomal-lysosomal fusion; Neutrophil degranulation; CDC42 GTPase cycle; RHOQ GTPase cycle; RHOG GTPase cycle; RAB GEFs exchange GTP for GDP on RABs; RAB geranylgeranylation; MHC class II antigen presentation; RAC2 GTPase cycle; RAC3 GTPase cycle; RHOD GTPase cycle; RHOJ GTPase cycle; RHOF GTPase cycle; Suppression of autophagy; RHOH GTPase cycle; TBC/RABGAPs	20	1
PPP4R3A	Q6IN85	Serine/threonine-protein phosphatase 4 regulatory subunit 3A [OS=Homo sapiens]	5	2	8	2	28.74	2	High	High	High	95.3	5	8	High	High	High	FALSE	hsa:55671; Q69YK6; Q6IN85; Q86U23; Q86YI7; Q8IVG1; Q9H3F1; Q9H7U8; Q9NV01; Q9NWP1			1	1
RPS7	P62081	Small ribosomal subunit protein eS7 [OS=Homo sapiens]	18	2	4	2	12.89	2	High	High	High	22.1	18	4	High	High	High	FALSE	hsa:6201; P23821; P24818; P62081; Q57Z92; Q6IPH1	R-HSA-9010553; R-HSA-1799339; R-HSA-156827; R-HSA-72649; R-HSA-72689; R-HSA-72695; R-HSA-72702; R-HSA-72706; R-HSA-6791226; R-HSA-6790901; R-HSA-9754678; R-HSA-975957; R-HSA-192823; R-HSA-9633012; R-HSA-156902; R-HSA-2408557; R-HSA-72764; R-HSA-975956; R-HSA-9735869	Regulation of expression of SLITs and ROBOs; SRP-dependent cotranslational protein targeting to membrane; L13a-mediated translational silencing of Ceruloplasmin expression; Translation initiation complex formation; Formation of a pool of free 40S subunits; Formation of the ternary complex, and subsequently, the 43S complex; Ribosomal scanning and start codon recognition; GTP hydrolysis and joinin…	20	1
PHB1	P35232	Prohibitin 1 [OS=Homo sapiens]	7	1	5	1	12.94	1	High	High	High	29.8	7	5	High	High	High	FALSE	B4DY47; hsa:5245; P35232; Q4VBQ0	R-HSA-5673000; R-HSA-6802946; R-HSA-6802955; R-HSA-9649948; R-HSA-8949664	RAF activation; Signaling by moderate kinase activity BRAF mutants; Paradoxical activation of RAF signaling by kinase inactive BRAF; Signaling downstream of RAS mutants; Processing of SMDT1	5	1
THEMIS	Q8N1K5	Protein THEMIS [OS=Homo sapiens]	3	1	31	1	96.57	1	High	High	High	73.4	3	31	High	High	High	FALSE	A1L4F0; A8K7N1; B3KT31; B3KW32; B3KY07; F5H1J9; hsa:387357; Q5T3C4; Q5T3C5; Q6MZT7; Q8N1K5			0	1
AMBRA1	Q9C0C7	Activating molecule in BECN1-regulated autophagy protein 1 [OS=Homo sapiens]	6	3	4	3	10.03	3	High	High	High	142.4	6	4	High	High	High	FALSE	A6XN33; D3DQP8; G3V193; hsa:55626; Q86XD6; Q9C0C7; Q9H8Z0; Q9NXE7	R-HSA-1632852	Macroautophagy	6	1
GNL2	Q13823	Nucleolar GTP-binding protein 2 [OS=Homo sapiens]	3	1	6	1	18.58	1	High	High	High	83.6	3	6	High	High	High	FALSE	hsa:29889; Q13823; Q9BWN7			0	1
ANXA2	P07355	Annexin A2 [OS=Homo sapiens]	54	18	74	18	232.97	18	High	High	High	38.6	54	74	High	High	High	FALSE	hsa:302; P07355; Q567R4; Q6N0B3; Q8TBV2; Q96DD5; Q9UDH8	R-HSA-6798695; R-HSA-8950505; R-HSA-445355; R-HSA-75205	Neutrophil degranulation; Gene and protein expression by JAK-STAT signaling after Interleukin-12 stimulation; Smooth Muscle Contraction; Dissolution of Fibrin Clot	7	1
MYCBP2	O75592	E3 ubiquitin-protein ligase MYCBP2 [OS=Homo sapiens]	2	3	24	3	98.47	3	High	High	High	513.3	2	24	High	High	High	FALSE	A6NJC6; O75592; Q5JSX8; Q5VZN6; Q6PIB6; Q9UQ11; Q9Y6E4			1	1
SF3A3	Q12874	Splicing factor 3A subunit 3 [OS=Homo sapiens]	4	1	32	1	80.39	1	High	High	High	58.8	4	32	High	High	High	FALSE	D3DPT5; hsa:10946; Q12874; Q15460; Q5VT87	R-HSA-72163	mRNA Splicing - Major Pathway	3	1
MYO3B	Q8WXR4	Myosin-IIIb [OS=Homo sapiens]	1	1	3	1	6.22	1	High	High	High	151.7	1	3	High	High	High	FALSE	B8ZZR2; hsa:140469; Q53QE1; Q53T08; Q8IX64; Q8IX65; Q8IX66; Q8IX67; Q8IX68; Q8WXR4; Q96N94	R-HSA-9662360; R-HSA-9662361	Sensory processing of sound by inner hair cells of the cochlea; Sensory processing of sound by outer hair cells of the cochlea	2	1
GAPDH	P04406	Glyceraldehyde-3-phosphate dehydrogenase [OS=Homo sapiens]	66	14	94	14	414.26	14	High	High	High	36	66	94	High	High	High	FALSE	E7EUT4; hsa:2597; P00354; P04406; Q53X65	R-HSA-70171; R-HSA-70263	Glycolysis; Gluconeogenesis	16	1
TMOD1	P28289	Tropomodulin-1 [OS=Homo sapiens]	6	1	8	1	22.68	1	High	High	High	40.5	6	8	High	High	High	FALSE	B2RB77; hsa:7111; P28289; Q5T7W3; Q9BUF1	R-HSA-390522	Striated Muscle Contraction	3	1
COL27A1	Q8IZC6	Collagen alpha-1(XXVII) chain [OS=Homo sapiens]	3	2	3	2	7.03	2	High	High	High	186.8	3	3	High	High	High	FALSE	hsa:85301; Q66K43; Q8IZC6; Q96JF7	R-HSA-2022090; R-HSA-8874081; R-HSA-8948216	Assembly of collagen fibrils and other multimeric structures; MET activates PTK2 signaling; Collagen chain trimerization	4	1
KIF17	Q9P2E2	Kinesin-like protein KIF17 [OS=Homo sapiens]	2	1	14	1	35.55	1	High	High	High	115	2	14	High	High	High	FALSE	A2A3Q7; A2A3Q8; hsa:57576; O95077; Q53YS6; Q5VWA9; Q6GSA8; Q8N411; Q9P2E2	R-HSA-5620924; R-HSA-9609736	Intraflagellar transport; Assembly and cell surface presentation of NMDA receptors	2	1
JUP	P14923	Junction plakoglobin [OS=Homo sapiens]	37	20	54	20	165.89	20	High	High	High	81.7	37	54	High	High	High	FALSE	hsa:3728; P14923; Q15093; Q15151; Q7L3S5; Q86W21; Q9BWC4; Q9HCX9	R-HSA-6798695; R-HSA-9013106; R-HSA-8980692; R-HSA-9013148; R-HSA-9013026; R-HSA-6809371; R-HSA-9013406; R-HSA-9013409; R-HSA-5218920; R-HSA-418990; R-HSA-9762292; R-HSA-9764302; R-HSA-9833576; R-HSA-9013407	Neutrophil degranulation; RHOC GTPase cycle; RHOA GTPase cycle; CDC42 GTPase cycle; RHOB GTPase cycle; Formation of the cornified envelope; RHOQ GTPase cycle; RHOJ GTPase cycle; VEGFR2 mediated vascular permeability; Adherens junctions interactions; Regulation of CDH11 function; Regulation of CDH19 Expression and Function; CDH11 homotypic and heterotypic interactions; RHOH GTPase cycle	22	1
PRDM6	Q9NQX0	Putative histone-lysine N-methyltransferase PRDM6 [OS=Homo sapiens]	8	2	22	2	57.81	2	High	High	High	64.4	8	22	High	High	High	FALSE	B5MCJ4; hsa:93166; Q9NQW9; Q9NQX0			0	1
ABL1	P00519	Tyrosine-protein kinase ABL1 [OS=Homo sapiens]	6	2	8	2	22.97	2	High	High	High	122.8	6	8	High	High	High	FALSE	A3KFJ3; hsa:25; P00519; Q13869; Q13870; Q16133; Q17R61; Q45F09	R-HSA-2029482; R-HSA-9664422; R-HSA-8939236; R-HSA-5663213; R-HSA-5693565; R-HSA-525793; R-HSA-69231; R-HSA-983231; R-HSA-8940973; R-HSA-5685938; R-HSA-428890	Regulation of actin dynamics for phagocytic cup formation; FCGR3A-mediated phagocytosis; RUNX1 regulates transcription of genes involved in differentiation of HSCs; RHO GTPases Activate WASPs and WAVEs; Recruitment and ATM-mediated phosphorylation of repair and signaling proteins at DNA double strand breaks; Myogenesis; Cyclin D associated events in G1; Factors involved in megakaryocyte developme…	30	1
RND3	P61587	Rho-related GTP-binding protein RhoE [OS=Homo sapiens]	7	1	3	1	7.42	1	High	High	High	27.4	7	3	High	High	High	FALSE	D3DP95; hsa:390; P52199; P61587	R-HSA-9696264	RND3 GTPase cycle	1	1
TRIM7	Q9C029	E3 ubiquitin-protein ligase TRIM7 [OS=Homo sapiens]	9	2	3	2	8.87	2	High	High	High	56.6	9	3	High	High	High	FALSE	A2RUE4; D3DWR7; hsa:81786; Q969F5; Q96F67; Q96J89; Q96J90; Q9C029			0	1
GHRH	P01286	Somatoliberin [OS=Homo sapiens]	14	1	6	1	13.58	1	High	High	High	12.4	14	6	High	High	High	FALSE	hsa:2691; P01286; Q4KN10; Q5JYR1	R-HSA-418555; R-HSA-420092	G alpha (s) signalling events; Glucagon-type ligand receptors	3	1
RASAL3	Q86YV0	RAS protein activator like-3 [OS=Homo sapiens]	2	1	18	1	44.46	1	High	High	High	111.8	2	18	High	High	High	FALSE	hsa:64926; Q86YV0; Q8N2T9; Q9H735	R-HSA-5658442	Regulation of RAS by GAPs	2	1
SH2B2	O14492	SH2B adapter protein 2 [OS=Homo sapiens]	4	1	6	1	18.08	1	High	High	High	67.7	4	6	High	High	High	FALSE	A0A0A0MTI2; A6ND74; O14492	R-HSA-1433559; R-HSA-983231	Regulation of KIT signaling; Factors involved in megakaryocyte development and platelet production	5	1
HNRNPA2B1	P22626	Heterogeneous nuclear ribonucleoproteins A2/B1 [OS=Homo sapiens]	14	4	7	3	19.96	4	High	High	High	37.4	14	7	High	High	High	FALSE	A0A024RA27; A0A024RA61; A8K064; hsa:3181; P22626; P22627; Q9UC98; Q9UDJ2	R-HSA-8950505; R-HSA-72163; R-HSA-72203	Gene and protein expression by JAK-STAT signaling after Interleukin-12 stimulation; mRNA Splicing - Major Pathway; Processing of Capped Intron-Containing Pre-mRNA	4	1
FAT4	Q6V0I7	Protocadherin Fat 4 [OS=Homo sapiens]	2	3	7	3	21.15	3	High	High	High	542.4	2	7	High	High	High	FALSE	A8K5Z6; B5MDG4; hsa:79633; Q3LIA6; Q6V0I7; Q8TCK7; Q9H5T6			4	1
C6orf15	Q6UXA7	Uncharacterized protein C6orf15 [OS=Homo sapiens]	12	1	8	1	31.2	1	High	High	High	34.2	12	8	High	High	High	FALSE	B0S7V8; Q0EFA6; Q2L6G7; Q5SQ81; Q6UXA7; Q86Z05; Q9UIG3			0	1
VLDLR	P98155	Very low-density lipoprotein receptor [OS=Homo sapiens]	1	1	3	1	6.27	1	High	High	High	96	1	3	High	High	High	FALSE	B2RMZ7; D3DRH6; hsa:7436; P98155; Q5VVF6	R-HSA-8866376; R-HSA-8866427; R-HSA-8964046	Reelin signalling pathway; VLDLR internalisation and degradation; VLDL clearance	6	1
WDR37	Q9Y2I8	WD repeat-containing protein 37 [OS=Homo sapiens]	2	1	5	1	9.99	1	High	High	High	54.6	2	5	High	High	High	FALSE	A8K976; D3DRQ7; hsa:22884; Q5SW03; Q8WVG2; Q9NTJ6; Q9Y2I8			0	1
PATZ1	Q9HBE1	POZ-, AT hook-, and zinc finger-containing protein 1 [OS=Homo sapiens]	3	1	3	1	8.85	1	High	High	High	74	3	3	High	High	High	FALSE	hsa:23598; Q9HBE1; Q9HBE2; Q9HBE3; Q9P1A9; Q9UDU0; Q9Y529			1	1
FZD8	Q9H461	Frizzled-8 [OS=Homo sapiens]	6	2	3	2	8.16	2	High	High	High	73.3	6	3	High	High	High	FALSE	hsa:8325; Q9H461	R-HSA-4608870; R-HSA-373080; R-HSA-4641263; R-HSA-5340588	Asymmetric localization of PCP proteins; Class B/2 (Secretin family receptors); Regulation of FZD by ubiquitination; Signaling by RNF43 mutants	20	1
ARG1	P05089	Arginase-1 [OS=Homo sapiens]	32	7	18	7	50.3	7	High	High	High	34.7	32	18	High	High	High	FALSE	A6NEA0; hsa:383; P05089; Q5JWT5; Q5JWT6; Q8TE72; Q9BS50	R-HSA-6798695; R-HSA-70635	Neutrophil degranulation; Urea cycle	5	1
DNAH6	Q9C0G6	Dynein axonemal heavy chain 6 [OS=Homo sapiens]	2	3	3	3	8.04	3	High	High	High	475.7	2	3	High	High	High	FALSE	A0PJN9; B5MEE0; B7ZL99; hsa:1768; O95493; Q53QZ1; Q53TE5; Q8N1W6; Q92861; Q96BL6; Q9C0G6; Q9H030; Q9H5E1			1	1
PFN1	P07737	Profilin-1 [OS=Homo sapiens]	41	4	14	4	34.93	4	High	High	High	15	41	14	High	High	High	FALSE	hsa:5216; P07737; Q53Y44	R-HSA-5663220; R-HSA-114608; R-HSA-4086400; R-HSA-376176	RHO GTPases Activate Formins; Platelet degranulation ; PCP/CE pathway; Signaling by ROBO receptors	9	1
PDE4A	P27815	cAMP-specific 3',5'-cyclic phosphodiesterase 4A [OS=Homo sapiens]	4	1	5	1	15.25	1	High	High	High	98.1	4	5	High	High	High	FALSE	hsa:5141; O75522; O76092; P27815; Q16255; Q16691; Q5DM53; Q6PMT2; Q8IVA7; Q8WUQ3; Q9H3H2	R-HSA-418555; R-HSA-180024	G alpha (s) signalling events; DARPP-32 events	5	1
C16orf96	A6NNT2	Uncharacterized protein C16orf96 [OS=Homo sapiens]	3	2	13	2	33.52	2	High	High	High	125	3	13	High	High	High	FALSE	A6NNT2; C9JH24			0	1
RYR3	Q15413	Ryanodine receptor 3 [OS=Homo sapiens]	2	5	5	5	11.87	5	High	High	High	551.7	2	5	High	High	High	FALSE	hsa:6263; O15175; Q15412; Q15413	R-HSA-2672351; R-HSA-5578775	Stimuli-sensing channels; Ion homeostasis	9	1
CFAP206	Q8IYR0	Cilia- and flagella-associated protein 206 [OS=Homo sapiens]	15	4	14	4	44	4	High	High	High	71.1	15	14	High	High	High	FALSE	A8K969; E1P507; hsa:154313; Q8IYR0; Q8N9U4			0	1
H4C1; H4C11; H4C12; H4C13; H4C14; H4C15; H4C16; H4C2; H4C3; H4C4; H4C5; H4C6; H4C8; H4C9	P62805	Histone H4 [OS=Homo sapiens]	39	4	31	4	82.9	4	High	High	High	11.4	39	31	High	High	High	FALSE	A2VCL0; hsa:121504; hsa:554313; hsa:8294; hsa:8359; hsa:8360; hsa:8361; hsa:8362; hsa:8363; hsa:8364; hsa:8365; hsa:8366; hsa:8367; hsa:8368; hsa:8370; P02304; P02305; P62805; Q6DRA9; Q6FGB8; Q6NWP7	R-HSA-8939236; R-HSA-977225; R-HSA-1221632; R-HSA-9610379; R-HSA-9609690; R-HSA-4551638; R-HSA-5578749; R-HSA-606279; R-HSA-5250924; R-HSA-5693565; R-HSA-201722; R-HSA-2559580; R-HSA-3214815; R-HSA-427413; R-HSA-5617472; R-HSA-9018519; R-HSA-1912408; R-HSA-2559582; R-HSA-3214858; R-HSA-3214842; R-HSA-3214841; R-HSA-8936459; R-HSA-5693607; R-HSA-69473; R-HSA-3214847; R-HSA-9821002; R-HSA-73772; R-…	RUNX1 regulates transcription of genes involved in differentiation of HSCs; Amyloid fiber formation; Meiotic synapsis; HCMV Late Events; HCMV Early Events; SUMOylation of chromatin organization proteins; Transcriptional regulation by small RNAs; Deposition of new CENPA-containing nucleosomes at the centromere; B-WICH complex positively regulates rRNA expression; Recruitment and ATM-mediated phosp…	52	1
DAXX	Q9UER7	Death domain-associated protein 6 [OS=Homo sapiens]	2	1	17	1	54.25	1	High	High	High	81.3	2	17	High	High	High	FALSE	B4E1I3; F5ANJ6; F5ANJ7; F5H082; hsa:1616; O14747; O15141; O15208; Q5STK9; Q9BWI3; Q9UER7	R-HSA-9609690; R-HSA-9670095; R-HSA-6804757; R-HSA-3899300; R-HSA-9670613; R-HSA-9670615	HCMV Early Events; Inhibition of DNA recombination at telomere; Regulation of TP53 Degradation; SUMOylation of transcription cofactors; Defective Inhibition of DNA Recombination at Telomere Due to DAXX Mutations; Defective Inhibition of DNA Recombination at Telomere Due to ATRX Mutations	11	1
SRP14	P37108	Signal recognition particle 14 kDa protein [OS=Homo sapiens]	23	1	4	1	10.73	1	High	High	High	14.6	23	4	High	High	High	FALSE	B5BUF5; hsa:6727; P37108; Q6B0K5; Q96Q14	R-HSA-6798695; R-HSA-1799339	Neutrophil degranulation; SRP-dependent cotranslational protein targeting to membrane	2	1
XPO7	Q9UIA9	Exportin-7 [OS=Homo sapiens]	3	2	13	2	33.81	2	High	High	High	123.8	3	13	High	High	High	FALSE	hsa:23039; O94846; Q6PJK9; Q8NEK7; Q9UIA9			0	1
DCHS1	Q96JQ0	Protocadherin-16 [OS=Homo sapiens]	1	1	11	1	33.82	1	High	High	High	346	1	11	High	High	High	FALSE	hsa:8642; O15098; Q96JQ0			0	1
PDE4B	Q07343	cAMP-specific 3',5'-cyclic phosphodiesterase 4B [OS=Homo sapiens]	7	2	9	2	23.24	2	High	High	High	83.3	7	9	High	High	High	FALSE	A5YW33; hsa:5142; O15443; Q07343; Q13945; Q5TEK4; Q5TEK5; Q5TEK6			6	1
B3GALT5	Q9Y2C3	Beta-1,3-galactosyltransferase 5 [OS=Homo sapiens]	8	1	7	1	22.29	1	High	High	High	36.2	8	7	High	High	High	FALSE	A8KA86; D3DSI3; hsa:10317; Q2M3L5; Q53Z19; Q9NY96; Q9P1X6; Q9P1X7; Q9Y2C3	R-HSA-9037629	Lewis blood group biosynthesis	1	1
HACE1	Q8IYU2	E3 ubiquitin-protein ligase HACE1 [OS=Homo sapiens]	4	2	9	2	23.55	2	High	High	High	102.3	4	9	High	High	High	FALSE	A8K6U5; B3KY89; B4DFM6; B4DTQ4; B7Z9X6; E9PGP0; hsa:57531; Q5VU99; Q5VUA0; Q8IYU2; Q8ND12; Q9P2M6	R-HSA-983168	Antigen processing: Ubiquitination & Proteasome degradation	1	1
CSTA	P01040	Cystatin-A [OS=Homo sapiens]	54	4	18	4	53.95	4	High	High	High	11	54	18	High	High	High	FALSE	hsa:1475; P01040; Q6IB90	R-HSA-6809371	Formation of the cornified envelope	2	1
NAA16	Q6N069	N-alpha-acetyltransferase 16, NatA auxiliary subunit [OS=Homo sapiens]	2	1	16	1	42.8	1	High	High	High	101.4	2	16	High	High	High	FALSE	B0QZ59; hsa:79612; Q5VSP9; Q6N069; Q6P2D5; Q8N5J3; Q8N870			0	1
PDE4DIP	Q5VU43	Myomegalin [OS=Homo sapiens]	0	1	5	1	10.81	1	High	High	High	264.9	0	5	High	High	High	FALSE	A0A0A0MRM0; A0A0C4DFQ0; A2RU15; E9PL24; hsa:9659; O75042; O75065; Q2YDC1; Q5VU42; Q5VU43; Q5VU44; Q5VU45; Q5VU46; Q5VU47; Q5VU48; Q5VU49; Q68DU2; Q6AZ93; Q6PK88; Q86T40; Q86TB2; Q8N3W0; Q8TAY9; Q9HCP2; Q9HCP3; Q9HCP4; Q9HCP5			1	1
TNK2	Q07912	Activated CDC42 kinase 1 [OS=Homo sapiens]	2	1	3	1	7.19	1	High	High	High	114.5	2	3	High	High	High	FALSE	hsa:10188; Q07912; Q6ZMQ0; Q8N6U7; Q96H59			4	1
BRCA2	P51587	Breast cancer type 2 susceptibility protein [OS=Homo sapiens]	1	2	4	2	10.37	2	High	High	High	384	1	4	High	High	High	FALSE	hsa:675; O00183; O15008; P51587; Q13879; Q5TBJ7	R-HSA-5693568; R-HSA-5693616; R-HSA-5693554; R-HSA-9701192; R-HSA-9704331; R-HSA-9704646; R-HSA-9709603; R-HSA-912446; R-HSA-9709570; R-HSA-5685939; R-HSA-9709275; R-HSA-9763198	Resolution of D-loop Structures through Holliday Junction Intermediates; Presynaptic phase of homologous DNA pairing and strand exchange; Resolution of D-loop Structures through Synthesis-Dependent Strand Annealing (SDSA); Defective homologous recombination repair (HRR) due to BRCA1 loss of function; Defective HDR through Homologous Recombination Repair (HRR) due to PALB2 loss of BRCA1 binding fu…	21	1
MOS	P00540	Proto-oncogene serine/threonine-protein kinase mos [OS=Homo sapiens]	5	1	17	1	42	1	High	High	High	37.8	5	17	High	High	High	FALSE	hsa:4342; P00540; Q3KPG9; Q3KPH0			2	1
AKNA	Q7Z591	Microtubule organization protein AKNA [OS=Homo sapiens]	2	1	6	1	18.9	1	High	High	High	155	2	6	High	High	High	FALSE	hsa:80709; Q05BK5; Q5T535; Q5T536; Q5T537; Q64FX6; Q64FX7; Q64FX8; Q64FY2; Q6ZMK0; Q6ZNL2; Q6ZTX0; Q7Z591; Q8TET1; Q8TF33; Q96RR9; Q9H7P7			0	1
CALML5	Q9NZT1	Calmodulin-like protein 5 [OS=Homo sapiens]	82	12	74	12	294.53	12	High	High	High	15.9	82	74	High	High	High	FALSE	hsa:51806; Q5SQI3; Q8IXU8; Q9NZT1	R-HSA-6798695	Neutrophil degranulation	5	1
ITGAM	P11215	Integrin alpha-M [OS=Homo sapiens]	2	1	4	1	11.58	1	High	High	High	127.1	2	4	High	High	High	FALSE	hsa:3684; P11215; Q4VAK0; Q4VAK1; Q4VAK2	R-HSA-202733; R-HSA-216083; R-HSA-6798695; R-HSA-166016; R-HSA-6785807	Cell surface interactions at the vascular wall; Integrin cell surface interactions; Neutrophil degranulation; Toll Like Receptor 4 (TLR4) Cascade; Interleukin-4 and Interleukin-13 signaling	12	1
NACA4P	Q9BZK3	Putative nascent polypeptide-associated complex subunit alpha-like protein [OS=Homo sapiens]	8	1	3	1	8.6	1	High	High	High	23.3	8	3	High	High	High	FALSE	Q9BZK3			0	1
FREY1	C9JXX5	Protein Frey 1 [OS=Homo sapiens]	16	1	7	1	16.31	1	High	High	High	10.9	16	7	High	High	High	FALSE	C9JXX5; hsa:143678			1	1
PPIA	P62937	Peptidyl-prolyl cis-trans isomerase A [OS=Homo sapiens]	27	3	7	3	20.91	3	High	High	High	18	27	7	High	High	High	FALSE	A8K220; hsa:5478; P05092; P62937; Q3KQW3; Q567Q0; Q6IBU5; Q96IX3; Q9BRU4; Q9BTY9; Q9UC61	R-HSA-6798695; R-HSA-8950505; R-HSA-162588; R-HSA-114608; R-HSA-210991; R-HSA-9692916; R-HSA-162592; R-HSA-180689; R-HSA-2025928; R-HSA-173107; R-HSA-175474; R-HSA-162585; R-HSA-164516; R-HSA-164525	Neutrophil degranulation; Gene and protein expression by JAK-STAT signaling after Interleukin-12 stimulation; Budding and maturation of HIV virion; Platelet degranulation ; Basigin interactions; SARS-CoV-1 activates/modulates innate immune responses; Integration of provirus; APOBEC3G mediated resistance to HIV-1 infection; Calcineurin activates NFAT; Binding and entry of HIV virion; Assembly Of T…	16	1
LIPE	Q05469	Hormone-sensitive lipase [OS=Homo sapiens]	4	2	15	2	53	2	High	High	High	116.5	4	15	High	High	High	FALSE	hsa:3991; Q05469; Q3LRT2; Q6NSL7	R-HSA-163560	Triglyceride catabolism	11	1
ZNF45	Q02386	Zinc finger protein 45 [OS=Homo sapiens]	4	1	4	1	10.27	1	High	High	High	78.2	4	4	High	High	High	FALSE	hsa:7596; P17016; P78472; Q02386; Q9P1U9	R-HSA-212436	Generic Transcription Pathway	1	1
HAL	P42357	Histidine ammonia-lyase [OS=Homo sapiens]	19	8	13	8	32.41	8	High	High	High	72.7	19	13	High	High	High	FALSE	B4DQC1; B4E0V8; F5GXF2; F5H1U5; hsa:3034; P42357; Q4VB92; Q4VB93	R-HSA-70921	Histidine catabolism	3	1
DNAH2	Q9P225	Dynein axonemal heavy chain 2 [OS=Homo sapiens]	1	3	150	3	358.15	3	High	High	High	507.4	1	150	High	High	High	FALSE	A8K992; B5MDX5; hsa:146754; O15434; Q6PIH3; Q6ZR42; Q9P225			0	1
TEKTL1	Q8IYK2	Tektin-like protein 1 [OS=Homo sapiens]	8	2	5	2	12.86	2	High	High	High	56.9	8	5	High	High	High	FALSE	hsa:126402; Q8IYK2; Q8N7T5; Q8NDL5			0	1
ATP12A	P54707	Potassium-transporting ATPase alpha chain 2 [OS=Homo sapiens]	5	2	10	2	22.7	2	High	High	High	115.4	5	10	High	High	High	FALSE	hsa:479; P54707; Q13816; Q13817; Q16734; Q5W035; Q8N5U2	R-HSA-936837	Ion transport by P-type ATPases	1	1
VGF	O15240	Neurosecretory protein VGF [OS=Homo sapiens]	2	1	8	1	17.81	1	High	High	High	67.2	2	8	High	High	High	FALSE	hsa:7425; O15240; Q9UDW8	R-HSA-9031628; R-HSA-381426; R-HSA-8957275	NGF-stimulated transcription; Regulation of Insulin-like Growth Factor (IGF) transport and uptake by Insulin-like Growth Factor Binding Proteins (IGFBPs); Post-translational protein phosphorylation	3	1
SPART-AS1	P0CW21	Putative uncharacterized protein SPART-AS1 [OS=Homo sapiens]	23	1	10	1	19.68	1	High	High	High	6.2	23	10	High	High	High	FALSE	P0CW21			0	1
AHNAK2	Q8IVF2	Protein AHNAK2 [OS=Homo sapiens]	3	5	7	5	20.63	5	High	High	High	616.2	3	7	High	High	High	FALSE	hsa:113146; Q5BKX7; Q7Z343; Q7Z358; Q7Z394; Q7Z3G0; Q86WQ6; Q8IVF2; Q8IYY1; Q8N3G4; Q96EX9			0	1
ABCF2	Q9UG63	ATP-binding cassette sub-family F member 2 [OS=Homo sapiens]	6	2	5	2	11.17	2	High	High	High	71.2	6	5	High	High	High	FALSE	hsa:10061; hsa:114483834; O60864; Q75MJ0; Q75MJ1; Q96TE8; Q9UG63	R-HSA-9818032	NFE2L2 regulating MDR associated enzymes	2	1
SYTL2	Q9HCH5	Synaptotagmin-like protein 2 [OS=Homo sapiens]	4	1	5	1	25.63	1	High	High	High	104.9	4	5	High	High	High	FALSE	B3KRS3; B4DJT5; B4DKW3; B4DQ26; B7SA85; B7ZLX6; B7ZLX7; hsa:54843; Q2YDA7; Q6TV07; Q6ZN59; Q6ZVC5; Q8ND34; Q96BJ2; Q9H768; Q9HCH5; Q9NXM1			1	1
UVRAG	Q9P2Y5	UV radiation resistance-associated gene protein [OS=Homo sapiens]	10	2	3	2	8.26	2	High	High	High	78.1	10	3	High	High	High	FALSE	B3KTC1; hsa:7405; O00392; Q9P2Y5	R-HSA-1632852; R-HSA-9679504; R-HSA-9694676; R-HSA-9754560	Macroautophagy; Translation of Replicase and Assembly of the Replication Transcription Complex; Translation of Replicase and Assembly of the Replication Transcription Complex; SARS-CoV-2 modulates autophagy	6	1
HTT	P42858	Huntingtin [OS=Homo sapiens]	3	3	5	3	14.03	3	High	High	High	347.4	3	5	High	High	High	FALSE	hsa:3064; P42858; Q9UQB7	R-HSA-9022692	Regulation of MECP2 expression and activity	7	1
FILIP1L	Q4L180	Filamin A-interacting protein 1-like [OS=Homo sapiens]	1	1	4	1	8.52	1	High	High	High	130.3	1	4	High	High	High	FALSE	B2CNV7; B2CNV8; hsa:11259; Q13597; Q2YDY5; Q4L180; Q6KFX5; Q6KFX6; Q6KFX7; Q8IUM3; Q8N6Z0			0	1
POTEE	Q6S8J3	POTE ankyrin domain family member E [OS=Homo sapiens]	11	7	34	2	109.76	7	High	High	High	121.3	11	34	High	High	High	FALSE	hsa:445582; Q6S8J3; Q6S8J4; Q6S8J5; Q6S8J8	R-HSA-9035034	RHOF GTPase cycle	2	1
LDHA	P00338	L-lactate dehydrogenase A chain [OS=Homo sapiens]	18	5	11	5	34.37	5	High	High	High	36.7	18	11	High	High	High	FALSE	B4DKQ2; B7Z5E3; D3DQY3; F8W819; hsa:3939; P00338; Q53G53; Q6IBM7; Q6ZNV1; Q9UDE8; Q9UDE9	R-HSA-70268	Pyruvate metabolism	20	1
SPECC1	Q5M775	Cytospin-B [OS=Homo sapiens]	5	2	3	2	8.3	2	High	High	High	118.5	5	3	High	High	High	FALSE	B4DHH0; B7WNS8; hsa:92521; Q5IBP1; Q5IBP2; Q5IBP3; Q5IBP4; Q5M772; Q5M773; Q5M774; Q5M775; Q86XT8; Q8N4U4; Q8WU84; Q9HCQ3			0	1
C12orf4	Q9NQ89	Protein C12orf4 [OS=Homo sapiens]	2	1	3	1	7.57	1	High	High	High	63.8	2	3	High	High	High	FALSE	D3DUQ8; hsa:57102; Q6MZH5; Q9NQ89			0	1
RABGAP1	Q9Y3P9	Rab GTPase-activating protein 1 [OS=Homo sapiens]	6	3	13	3	35.87	3	High	High	High	121.7	6	13	High	High	High	FALSE	B9A6L2; hsa:23637; Q05CW2; Q6ZMY1; Q9HA28; Q9P0E2; Q9UG67; Q9Y3P9	R-HSA-8854214	TBC/RABGAPs	1	1
TMTC3	Q6ZXV5	Protein O-mannosyl-transferase TMTC3 [OS=Homo sapiens]	2	1	15	1	30.99	1	High	High	High	103.9	2	15	High	High	High	FALSE	hsa:160418; Q5CZ86; Q5H9T6; Q68DQ6; Q68DX0; Q6ZXV5; Q7Z332; Q8NC50			0	1
IRS4	O14654	Insulin receptor substrate 4 [OS=Homo sapiens]	2	2	4	2	11.64	2	High	High	High	133.7	2	4	High	High	High	FALSE	hsa:8471; O14654	R-HSA-2428928	IRS-related events triggered by IGF1R	8	1
FGG	P02679	Fibrinogen gamma chain [OS=Homo sapiens]	21	7	12	7	34.76	7	High	High	High	51.5	21	12	High	High	High	FALSE	A8K057; hsa:2266; P02679; P04469; P04470; Q53Y18; Q96A14; Q96KJ3; Q9UC62; Q9UC63; Q9UCF3	R-HSA-1236974; R-HSA-166058; R-HSA-5602498; R-HSA-5603041; R-HSA-5686938; R-HSA-216083; R-HSA-114608; R-HSA-6802952; R-HSA-381426; R-HSA-8957275; R-HSA-6802946; R-HSA-6802955; R-HSA-9649948; R-HSA-9656223; R-HSA-140875; R-HSA-5674135; R-HSA-6802948; R-HSA-354194; R-HSA-372708	ER-Phagosome pathway; MyD88:MAL(TIRAP) cascade initiated on plasma membrane; MyD88 deficiency (TLR2/4); IRAK4 deficiency (TLR2/4); Regulation of TLR by endogenous ligand; Integrin cell surface interactions; Platelet degranulation ; Signaling by BRAF and RAF1 fusions; Regulation of Insulin-like Growth Factor (IGF) transport and uptake by Insulin-like Growth Factor Binding Proteins (IGFBPs); Post-t…	28	1
PRKRA	O75569	Interferon-inducible double-stranded RNA-dependent protein kinase activator A [OS=Homo sapiens]	6	1	4	1	10.3	1	High	High	High	34.4	6	4	High	High	High	FALSE	A8K3I6; hsa:8575; O75569; Q53G24; Q6X7T5; Q8NDK4	R-HSA-9833482; R-HSA-203927; R-HSA-426486	PKR-mediated signaling; MicroRNA (miRNA) biogenesis; Small interfering RNA (siRNA) biogenesis	5	1
MYH9	P35579	Myosin-9 [OS=Homo sapiens]	4	5	6	4	14.82	5	High	High	High	226.4	4	6	High	High	High	FALSE	A8K6E4; hsa:4627; O60805; P35579; Q60FE2; Q86T83	R-HSA-9725370; R-HSA-2029482; R-HSA-9664422; R-HSA-1445148; R-HSA-5627123; R-HSA-9662360; R-HSA-9662361; R-HSA-5625900; R-HSA-3928663; R-HSA-416572; R-HSA-5625740; R-HSA-5627117; R-HSA-9662834	Signaling by ALK fusions and activated point mutants; Regulation of actin dynamics for phagocytic cup formation; FCGR3A-mediated phagocytosis; Translocation of SLC2A4 (GLUT4) to the plasma membrane; RHO GTPases activate PAKs; Sensory processing of sound by inner hair cells of the cochlea; Sensory processing of sound by outer hair cells of the cochlea; RHO GTPases activate CIT; EPHA-mediated growt…	17	1
PLEKHG5	O94827	Pleckstrin homology domain-containing family G member 5 [OS=Homo sapiens]	8	3	4	3	11.11	3	High	High	High	111.2	8	4	High	High	High	FALSE	B3KU07; B7Z2M3; B7Z5X2; F5GZ21; F5H1I0; hsa:57449; O94827; Q5SY17; Q5T8W5; Q5T8W9; Q6ZNM0; Q7Z436; Q86YD8; Q96BS1	R-HSA-8980692; R-HSA-193648; R-HSA-416482; R-HSA-9696264; R-HSA-9696273	RHOA GTPase cycle; NRAGE signals death through JNK; G alpha (12/13) signalling events; RND3 GTPase cycle; RND1 GTPase cycle	5	1
LRP1	Q07954	Prolow-density lipoprotein receptor-related protein 1 [OS=Homo sapiens]	1	3	4	3	9.92	3	High	High	High	504.3	1	4	High	High	High	FALSE	hsa:4035; Q07954; Q2PP12; Q86SW0; Q8IVG8	R-HSA-2168880; R-HSA-975634	Scavenging of heme from plasma; Retinoid metabolism and transport	11	1
MED10	Q9BTT4	Mediator of RNA polymerase II transcription subunit 10 [OS=Homo sapiens]	15	1	5	1	12.28	1	High	High	High	15.7	15	5	High	High	High	FALSE	C6G491; hsa:84246; Q9BTT4	R-HSA-9833110; R-HSA-212436; R-HSA-1989781; R-HSA-381340	RSV-host interactions; Generic Transcription Pathway; PPARA activates gene expression; Transcriptional regulation of white adipocyte differentiation	4	1
SYNE2	Q8WXH0	Nesprin-2 [OS=Homo sapiens]	2	5	9	5	22.97	5	High	High	High	795.9	2	9	High	High	High	FALSE	B4DND7; B4DPR6; I6XXQ5; Q540G1; Q86YP9; Q8N1S3; Q8NF49; Q8TER7; Q8WWW3; Q8WWW4; Q8WWW5; Q8WXH0; Q8WXH1; Q9NU50; Q9UFQ4; Q9Y2L4; Q9Y4R1	R-HSA-1221632	Meiotic synapsis	4	1
GLI3	P10071	Transcriptional activator GLI3 [OS=Homo sapiens]	1	1	4	1	14.23	1	High	High	High	169.8	1	4	High	High	High	FALSE	A4D1W1; hsa:2737; O75219; P10071; Q17RW4; Q75MT0; Q75MU9; Q9UDT5; Q9UJ39	R-HSA-5610785; R-HSA-8940973; R-HSA-5635851	GLI3 is processed to GLI3R by the proteasome; RUNX2 regulates osteoblast differentiation; GLI proteins bind promoters of Hh responsive genes to promote transcription	20	1
MGA	Q8IWI9	MAX gene-associated protein [OS=Homo sapiens]	2	4	7	4	16.97	4	High	High	High	336	2	7	High	High	High	FALSE	B9EGR5; E7ENI0; F5H7K2; hsa:23269; Q8IWI9; Q9H8R3; Q9H9N7; Q9UG69; Q9Y4E9	R-HSA-8953750	Transcriptional Regulation by E2F6	2	1
ATF7IP2	Q5U623	Activating transcription factor 7-interacting protein 2 [OS=Homo sapiens]	9	2	5	2	15.24	2	High	High	High	75.7	9	5	High	High	High	FALSE	B2RNR2; hsa:80063; Q53EZ7; Q5U623; Q658U2; Q6IS97; Q8N9X8; Q9H9L6			0	1
FLG	P20930	Filaggrin [OS=Homo sapiens]	9	13	37	13	109.02	13	High	High	High	434.9	9	37	High	High	High	FALSE	hsa:2312; P20930; Q01720; Q5T583; Q9UC71	R-HSA-6809371	Formation of the cornified envelope	1	1
NHSL1	Q5SYE7	NHS-like protein 1 [OS=Homo sapiens]	4	3	4	3	11.74	3	High	High	High	170.6	4	4	High	High	High	FALSE	hsa:57224; Q3ZCS5; Q5SYE7; Q5SYE8; Q9P2J0			1	1
ASAH2	Q9NR71	Neutral ceramidase [OS=Homo sapiens]	2	1	3	1	7.2	1	High	High	High	85.5	2	3	High	High	High	FALSE	hsa:56624; Q3KNU1; Q5SNT7; Q5SZP6; Q5SZP7; Q5T1D5; Q71ME6; Q9NR71	R-HSA-9840310	Glycosphingolipid catabolism	2	1
PRAME	P78395	Melanoma antigen preferentially expressed in tumors [OS=Homo sapiens]	1	1	13	1	28.04	1	High	High	High	57.9	1	13	High	High	High	FALSE	B2R6Y7; hsa:23532; O43481; P78395; Q8IXN8			0	1
AVIL	O75366	Advillin [OS=Homo sapiens]	3	1	14	1	30.58	1	High	High	High	92	3	14	High	High	High	FALSE	B2RAU7; hsa:10677; O75366; Q2NKM9			0	1
PTGFRN	Q9P2B2	Prostaglandin F2 receptor negative regulator [OS=Homo sapiens]	8	3	3	3	9.11	3	High	High	High	98.5	8	3	High	High	High	FALSE	hsa:5738; Q5VVU9; Q8N2K6; Q9P2B2			1	1
BBX	Q8WY36	HMG box transcription factor BBX [OS=Homo sapiens]	2	1	4	1	10.63	1	High	High	High	105.1	2	4	High	High	High	FALSE	A2RRM7; hsa:56987; Q2TAJ1; Q7L3J8; Q7LBY8; Q8NDB0; Q8WY35; Q8WY36; Q9H0J6			0	1
RFX3	P48380	Transcription factor RFX3 [OS=Homo sapiens]	4	1	6	1	18.5	1	High	High	High	83.5	4	6	High	High	High	FALSE	A8K0H5; D3DRH8; D3DRH9; hsa:5991; P48380; Q5JTL7; Q5JTL8; Q6NW13; Q8WTU4; Q95HL5; Q95HL6			1	1
EEF2	P13639	Elongation factor 2 [OS=Homo sapiens]	10	5	6	5	15.09	5	High	High	High	95.3	10	6	High	High	High	FALSE	A0A384N6H1; B2RMP5; D6W618; hsa:1938; P13639; Q58J86	R-HSA-6798695; R-HSA-8876725; R-HSA-5336415; R-HSA-156902; R-HSA-5358493	Neutrophil degranulation; Protein methylation; Uptake and function of diphtheria toxin; Peptide chain elongation; Synthesis of diphthamide-EEF2	9	1
ULK3	Q6PHR2	Serine/threonine-protein kinase ULK3 [OS=Homo sapiens]	2	1	13	1	28.12	1	High	High	High	53.4	2	13	High	High	High	FALSE	B2RXK3; B4DFT0; B4DRQ7; D3DW68; hsa:25989; Q6PHR2; Q9NPN5; Q9UFS4	R-HSA-5632684	Hedgehog 'on' state	2	1
NBEA	Q8NFP9	Neurobeachin [OS=Homo sapiens]	2	2	9	2	30.5	2	High	High	High	327.6	2	9	High	High	High	FALSE	B7Z2H9; hsa:26960; Q5T320; Q8NFP9; Q9HCM8; Q9NSU1; Q9NW98; Q9Y6J1	R-HSA-9609736; R-HSA-112314; R-HSA-2122947; R-HSA-163615	Assembly and cell surface presentation of NMDA receptors; Neurotransmitter receptors and postsynaptic signal transmission; NOTCH1 Intracellular Domain Regulates Transcription; PKA activation	4	1
NLE1	Q9NVX2	Notchless protein homolog 1 [OS=Homo sapiens]	4	1	14	1	41.4	1	High	High	High	53.3	4	14	High	High	High	FALSE	hsa:54475; O60868; Q59GJ8; Q9BU54; Q9NVX2			1	1
PIP4K2C	Q8TBX8	Phosphatidylinositol 5-phosphate 4-kinase type-2 gamma [OS=Homo sapiens]	4	1	5	1	15.23	1	High	High	High	47.3	4	5	High	High	High	FALSE	B2RDL3; B4DM11; B4DY44; hsa:79837; Q8TBX8; Q9H6N2	R-HSA-1660499; R-HSA-6811558; R-HSA-6811555; R-HSA-8847453	Synthesis of PIPs at the plasma membrane; PI5P, PP2A and IER3 Regulate PI3K/AKT Signaling; PI5P Regulates TP53 Acetylation; Synthesis of PIPs in the nucleus	5	1
PICALM	Q13492	Phosphatidylinositol-binding clathrin assembly protein [OS=Homo sapiens]	4	1	7	1	19.87	1	High	High	High	70.7	4	7	High	High	High	FALSE	B4DTM3; E9PN05; F8VPG7; hsa:8301; O60700; Q13492; Q4LE54; Q6GMQ6; Q86XZ9	R-HSA-432722; R-HSA-9696264; R-HSA-8856825	Golgi Associated Vesicle Biogenesis; RND3 GTPase cycle; Cargo recognition for clathrin-mediated endocytosis	4	1
IGDCC3	Q8IVU1	Immunoglobulin superfamily DCC subclass member 3 [OS=Homo sapiens]	3	1	5	1	14.26	1	High	High	High	86.7	3	5	High	High	High	FALSE	hsa:9543; O95215; Q8IVU1			0	1
UBN1	Q9NPG3	Ubinuclein-1 [OS=Homo sapiens]	2	1	8	1	21.61	1	High	High	High	121.4	2	8	High	High	High	FALSE	B7Z6D3; D3DUE8; hsa:29855; Q13079; Q9NPG3; Q9P1P7	R-HSA-2559584	Formation of Senescence-Associated Heterochromatin Foci (SAHF)	2	1
FAM83E	Q2M2I3	Protein FAM83E [OS=Homo sapiens]	8	2	3	2	6.73	2	High	High	High	51.7	8	3	High	High	High	FALSE	hsa:54854; Q2M2I3; Q9NXK1			0	1
TUBA1B	P68363	Tubulin alpha-1B chain [OS=Homo sapiens]	26	7	12	2	32.47	7	High	High	High	50.1	26	12	High	High	High	FALSE	hsa:10376; P04687; P05209; P68363; Q27I68; Q8WU19	R-HSA-9833482; R-HSA-5620924; R-HSA-437239; R-HSA-6811434; R-HSA-2467813; R-HSA-8852276; R-HSA-1445148; R-HSA-190840; R-HSA-190861; R-HSA-2132295; R-HSA-2500257; R-HSA-3371497; R-HSA-380320; R-HSA-389960; R-HSA-389977; R-HSA-5626467; R-HSA-5663220; R-HSA-6807878; R-HSA-6811436; R-HSA-8955332; R-HSA-9609690; R-HSA-9609736; R-HSA-9619483; R-HSA-9646399; R-HSA-9648025; R-HSA-9668328; R-HSA-983189; R…	PKR-mediated signaling; Intraflagellar transport; Recycling pathway of L1; COPI-dependent Golgi-to-ER retrograde traffic; Separation of Sister Chromatids; The role of GTSE1 in G2/M progression after G2 checkpoint; Translocation of SLC2A4 (GLUT4) to the plasma membrane; Microtubule-dependent trafficking of connexons from Golgi to the plasma membrane; Gap junction assembly; MHC class II antigen pre…	36	1
ANXA1	P04083	Annexin A1 [OS=Homo sapiens]	37	9	29	9	99.33	9	High	High	High	38.7	37	29	High	High	High	FALSE	B5BU38; hsa:301; P04083	R-HSA-416476; R-HSA-418594; R-HSA-6785807; R-HSA-445355; R-HSA-444473	G alpha (q) signalling events; G alpha (i) signalling events; Interleukin-4 and Interleukin-13 signaling; Smooth Muscle Contraction; Formyl peptide receptors bind formyl peptides and many other ligands	8	1
SDR42E1	Q8WUS8	Short-chain dehydrogenase/reductase family 42E member 1 [OS=Homo sapiens]	11	2	6	2	17.08	2	High	High	High	44.3	11	6	High	High	High	FALSE	B2RDS1; hsa:93517; Q8WUS8; Q9P0D1			0	1
TTC39B	Q5VTQ0	Tetratricopeptide repeat protein 39B [OS=Homo sapiens]	1	1	5	1	11.27	1	High	High	High	76.9	1	5	High	High	High	FALSE	A5PLN1; B4DQ10; B4DQX4; B4DW93; hsa:158219; Q5VTQ0; Q8IVR7; Q8IXZ6; Q8N267			0	1
ANKK1	Q8NFD2	Ankyrin repeat and protein kinase domain-containing protein 1 [OS=Homo sapiens]	3	1	31	1	96.96	1	High	High	High	84.6	3	31	High	High	High	FALSE	hsa:255239; Q8NFD2			0	1
APOA1	P02647	Apolipoprotein A-I [OS=Homo sapiens]	33	8	18	8	54.8	8	High	High	High	30.8	33	18	High	High	High	FALSE	A8K866; hsa:335; P02647; Q6LDN9; Q6Q785; Q9UCS8; Q9UCT8	R-HSA-2168880; R-HSA-1989781; R-HSA-977225; R-HSA-3000471; R-HSA-114608; R-HSA-9707616; R-HSA-381426; R-HSA-8957275; R-HSA-975634; R-HSA-8964011; R-HSA-5682113; R-HSA-8963896; R-HSA-3000480; R-HSA-1369062; R-HSA-8963888; R-HSA-8963901; R-HSA-8964058	Scavenging of heme from plasma; PPARA activates gene expression; Amyloid fiber formation; Scavenging by Class B Receptors; Platelet degranulation ; Heme signaling; Regulation of Insulin-like Growth Factor (IGF) transport and uptake by Insulin-like Growth Factor Binding Proteins (IGFBPs); Post-translational protein phosphorylation; Retinoid metabolism and transport; HDL clearance; Defective ABCA1 …	32	1
YIF1B	Q5BJH7	Protein YIF1B [OS=Homo sapiens]	10	1	6	1	20.61	1	High	High	High	34.4	10	6	High	High	High	FALSE	H7BXS8; hsa:90522; Q5BJH7; Q5JPC2; Q8WY70; Q96C02; Q96IC4			0	1
NIT1	Q86X76	Deaminated glutathione amidase [OS=Homo sapiens]	13	2	7	2	19.93	2	High	High	High	35.9	13	7	High	High	High	FALSE	B1AQP3; D3DVF4; hsa:4817; O76091; Q86X76			0	1
STK11IP	Q8N1F8	Serine/threonine-protein kinase 11-interacting protein [OS=Homo sapiens]	2	1	5	1	15.22	1	High	High	High	120.2	2	5	High	High	High	FALSE	C9JQV3; hsa:114790; Q8N1F8; Q8NAW9; Q8WXE4; Q96CN3; Q96PY9	R-HSA-6798695	Neutrophil degranulation	1	1
OSBPL2	Q9H1P3	Oxysterol-binding protein-related protein 2 [OS=Homo sapiens]	4	1	24	1	73.85	1	High	High	High	55.2	4	24	High	High	High	FALSE	A8K736; hsa:9885; Q6IBT0; Q9BZB1; Q9H1P3; Q9Y4B8	R-HSA-192105	Synthesis of bile acids and bile salts	1	1
DCD	P81605	Dermcidin [OS=Homo sapiens]	44	4	20	4	53.18	4	High	High	High	11.3	44	20	High	High	High	FALSE	A5JHP2; A5JHP3; hsa:117159; P58461; P81605; Q53YJ2	R-HSA-6803157	Antimicrobial peptides	1	1
CUL1	Q13616	Cullin-1 [OS=Homo sapiens]	3	1	8	1	22.26	1	High	High	High	89.6	3	8	High	High	High	FALSE	D3DWG3; hsa:8454; O60719; Q08AL6; Q13616; Q8IYW1	R-HSA-9725371; R-HSA-2871837; R-HSA-202424; R-HSA-983168; R-HSA-1169091; R-HSA-174113; R-HSA-195253; R-HSA-5607761; R-HSA-5610780; R-HSA-5610783; R-HSA-5610785; R-HSA-5676590; R-HSA-68949; R-HSA-8854050; R-HSA-8939902; R-HSA-8951664; R-HSA-2565942; R-HSA-2644606; R-HSA-2894862; R-HSA-187577; R-HSA-9604323; R-HSA-9762114; R-HSA-400253; R-HSA-69231; R-HSA-9708530; R-HSA-5684264; R-HSA-2122947; R-HS…	Nuclear events stimulated by ALK signaling in cancer; FCERI mediated NF-kB activation; Downstream TCR signaling; Antigen processing: Ubiquitination & Proteasome degradation; Activation of NF-kappaB in B cells; SCF-beta-TrCP mediated degradation of Emi1; Degradation of beta-catenin by the destruction complex; Dectin-1 mediated noncanonical NF-kB signaling; Degradation of GLI1 by the proteasome; De…	41	1
ADGRG4	Q8IZF6	Adhesion G-protein coupled receptor G4 [OS=Homo sapiens]	1	2	3	2	6.32	2	High	High	High	333.2	1	3	High	High	High	FALSE	A2A2J1; A2A2J2; hsa:139378; Q5EGP2; Q86SM6; Q8IZF6			0	1
FAT3	Q8TDW7	Protocadherin Fat 3 [OS=Homo sapiens]	0	1	17	1	45.94	1	High	High	High	501.7	0	17	High	High	High	FALSE	B5MDB0; Q8TDW7; Q96AU6			0	1
MRPS31	Q92665	Small ribosomal subunit protein mS31 [OS=Homo sapiens]	8	2	27	2	69.08	2	High	High	High	45.3	8	27	High	High	High	FALSE	B2RCS3; hsa:10240; Q5VYC8; Q8WTV8; Q92665	R-HSA-5368286; R-HSA-5389840; R-HSA-5419276	Mitochondrial translation initiation; Mitochondrial translation elongation; Mitochondrial translation termination	3	1
ZNF622	Q969S3	Cytoplasmic 60S subunit biogenesis factor ZNF622 [OS=Homo sapiens]	8	2	15	2	40.83	2	High	High	High	54.2	8	15	High	High	High	FALSE	hsa:90441; Q969S3			0	1
SLC2A1	P11166	Solute carrier family 2, facilitated glucose transporter member 1 [OS=Homo sapiens]	5	1	8	1	23.48	1	High	High	High	54	5	8	High	High	High	FALSE	A8K9S6; B2R620; D3DPX0; hsa:6513; O75535; P11166; Q0P512; Q147X2	R-HSA-189200; R-HSA-422356; R-HSA-196836; R-HSA-5653890; R-HSA-5619043	Cellular hexose transport; Regulation of insulin secretion; Vitamin C (ascorbate) metabolism; Lactose synthesis; Defective SLC2A1 causes GLUT1 deficiency syndrome 1 (GLUT1DS1)	36	1
LRRC49	Q8IUZ0	Leucine-rich repeat-containing protein 49 [OS=Homo sapiens]	5	2	3	2	7.19	2	High	High	High	78.8	5	3	High	High	High	FALSE	B3KVX1; B7Z366; F5H1J4; G5E9T5; H0YLN4; hsa:54839; Q8IUZ0; Q9NXM6	R-HSA-8955332	Carboxyterminal post-translational modifications of tubulin	1	1
OTOL1	A6NHN0	Otolin-1 [OS=Homo sapiens]	9	1	4	1	15.14	1	High	High	High	49.4	9	4	High	High	High	FALSE	A6NHN0; hsa:131149			0	1
NUGGC	Q68CJ6	Nuclear GTPase SLIP-GC [OS=Homo sapiens]	3	1	10	1	26.78	1	High	High	High	91.1	3	10	High	High	High	FALSE	hsa:389643; Q68CJ6; Q6ZP73			0	1
ITIH1	P19827	Inter-alpha-trypsin inhibitor heavy chain H1 [OS=Homo sapiens]	7	3	3	3	8.82	3	High	High	High	101.3	7	3	High	High	High	FALSE	A8K9N5; B2RAH9; B7Z558; B7Z8C0; F5H165; F5H7Y8; hsa:3697; P19827; P78455; Q01746; Q562G1			0	1
GPR179	Q6PRD1	Probable G-protein coupled receptor 179 [OS=Homo sapiens]	2	2	4	2	10.69	2	High	High	High	257.2	2	4	High	High	High	FALSE	hsa:440435; Q6PRD1			0	1
PDCD6	O75340	Programmed cell death protein 6 [OS=Homo sapiens]	7	1	3	1	7.4	1	High	High	High	21.9	7	3	High	High	High	FALSE	B2RD16; E7ESR3; hsa:10016; O75340; Q2YDC2; Q5TZS0			1	1
PEX5L	Q8IYB4	PEX5-related protein [OS=Homo sapiens]	6	2	5	2	11.52	2	High	High	High	69.7	6	5	High	High	High	FALSE	B7Z2A5; B7Z305; B7Z318; B7Z5Z5; B7Z8P2; E7EUV8; E7EUZ0; E9PEC1; E9PH97; hsa:51555; Q8IYB4; Q9NQD1; Q9P2U3; Q9P2U4			0	1
SLC7A14	Q8TBB6	Probable cationic amino acid transporter [OS=Homo sapiens]	3	1	5	1	13.36	1	High	High	High	84	3	5	High	High	High	FALSE	B3KV33; hsa:57709; Q8TBB6; Q9HCF9			0	1
ENO1	P06733	Alpha-enolase [OS=Homo sapiens]	39	11	54	9	157.39	11	High	High	High	47.1	39	54	High	High	High	FALSE	B2RD59; hsa:2023; P06733; P22712; Q16704; Q4TUS4; Q53FT9; Q53HR3; Q658M5; Q6GMP2; Q71V37; Q7Z3V6; Q8WU71; Q96GV1; Q9BT62; Q9UCH6; Q9UM55	R-HSA-70171; R-HSA-70263; R-HSA-9636667	Glycolysis; Gluconeogenesis; Manipulation of host energy metabolism	9	1
CFAP221	Q4G0U5	Cilia- and flagella-associated protein 221 [OS=Homo sapiens]	3	2	5	2	10.33	2	High	High	High	96.8	3	5	High	High	High	FALSE	B4DEK0; B4E2T5; hsa:200373; Q4G0U5			0	1
RAD54L2	Q9Y4B4	Helicase ARIP4 [OS=Homo sapiens]	3	2	16	2	57.4	2	High	High	High	162.7	3	16	High	High	High	FALSE	hsa:23132; Q8TB57; Q9BV54; Q9Y4B4			1	1
TXNL1	O43396	Thioredoxin-like protein 1 [OS=Homo sapiens]	7	1	26	1	66.01	1	High	High	High	32.2	7	26	High	High	High	FALSE	hsa:9352; O43396	R-HSA-9696270; R-HSA-9013424; R-HSA-9013420; R-HSA-9696264; R-HSA-9696273; R-HSA-9013418; R-HSA-9013422	RND2 GTPase cycle; RHOV GTPase cycle; RHOU GTPase cycle; RND3 GTPase cycle; RND1 GTPase cycle; RHOBTB2 GTPase cycle; RHOBTB1 GTPase cycle	7	1
ZNF197	O14709	Zinc finger protein 197 [OS=Homo sapiens]	2	1	4	1	13.99	1	High	High	High	118.8	2	4	High	High	High	FALSE	B2RAH8; hsa:10168; O14709; Q86VG0	R-HSA-212436	Generic Transcription Pathway	1	1
AKAP9	Q99996	A-kinase anchor protein 9 [OS=Homo sapiens]	2	4	7	4	19	4	High	High	High	452.7	2	7	High	High	High	FALSE	A4D1F0; A4D1F2; A4D1F4; hsa:10142; O14869; O43355; O94895; Q75N20; Q99996; Q9UQH3; Q9UQQ4; Q9Y6B8; Q9Y6Y2	R-HSA-6802952; R-HSA-380320; R-HSA-2565942; R-HSA-380259; R-HSA-380270; R-HSA-5620912; R-HSA-8854518; R-HSA-5576890; R-HSA-5576893	Signaling by BRAF and RAF1 fusions; Recruitment of NuMA to mitotic centrosomes; Regulation of PLK1 Activity at G2/M Transition; Loss of Nlp from mitotic centrosomes; Recruitment of mitotic centrosome proteins and complexes; Anchoring of the basal body to the plasma membrane; AURKA Activation by TPX2; Phase 3 - rapid repolarisation; Phase 2 - plateau phase	12	1
MON2	Q7Z3U7	Protein MON2 homolog [OS=Homo sapiens]	2	1	22	1	62.27	1	High	High	High	190.2	2	22	High	High	High	FALSE	A5D8U7; A7E2Y0; B9EGP5; F8VWA6; F8W1Z6; hsa:23041; Q7Z3U7; Q86TA2; Q8N3I5; Q8NAI0; Q8NHE2; Q9UPW1			0	1
DDR1	Q08345	Epithelial discoidin domain-containing receptor 1 [OS=Homo sapiens]	4	2	5	2	14.32	2	High	High	High	101.1	4	5	High	High	High	FALSE	B5A975; B5A976; B7Z2K0; hsa:780; Q08345; Q14196; Q16562; Q2L6H3; Q4LE50; Q5ST11; Q5ST12; Q6NSK4; Q9UD35; Q9UD36; Q9UD37; Q9UD86; Q9UDL2	R-HSA-3000171	Non-integrin membrane-ECM interactions	2	1
ST6GAL2	Q96JF0	Beta-galactoside alpha-2,6-sialyltransferase 2 [OS=Homo sapiens]	2	1	3	1	6.41	1	High	High	High	60.1	2	3	High	High	High	FALSE	D3DVK3; hsa:84620; Q53QP4; Q86Y44; Q8IUG7; Q96HE4; Q96JF0	R-HSA-4085001	Sialic acid metabolism	2	1
TXN	P10599	Thioredoxin [OS=Homo sapiens]	12	1	11	1	36.95	1	High	High	High	11.7	12	11	High	High	High	FALSE	B1ALW1; hsa:7295; O60744; P10599; Q53X69; Q96KI3; Q9UDG5	R-HSA-3299685; R-HSA-2559580; R-HSA-5628897; R-HSA-499943; R-HSA-9818027; R-HSA-844456; R-HSA-9660826; R-HSA-9617629; R-HSA-5676934	Detoxification of Reactive Oxygen Species; Oxidative Stress Induced Senescence; TP53 Regulates Metabolic Genes; Interconversion of nucleotide di- and triphosphates; NFE2L2 regulating anti-oxidant/detoxification enzymes; The NLRP3 inflammasome; Purinergic signaling in leishmaniasis infection; Regulation of FOXO transcriptional activity by acetylation; Protein repair	20	1
SLC4A2	P04920	Anion exchange protein 2 [OS=Homo sapiens]	3	1	16	1	64.46	1	High	High	High	136.9	3	16	High	High	High	FALSE	B2R6T0; B4DIT0; D3DX05; F8W682; hsa:6522; P04920; Q45EY5; Q969L3	R-HSA-425381	Bicarbonate transporters	2	1
OPHN1	O60890	Oligophrenin-1 [OS=Homo sapiens]	8	2	13	2	19.93	2	High	High	High	91.6	8	13	High	High	High	FALSE	B9EIP8; hsa:4983; O60890; Q5JQ81; Q6PCC1; Q8WX47	R-HSA-9013106; R-HSA-8980692; R-HSA-9013148; R-HSA-9013149; R-HSA-9013026; R-HSA-9013406; R-HSA-9013408; R-HSA-9013404; R-HSA-9013423; R-HSA-9013409	RHOC GTPase cycle; RHOA GTPase cycle; CDC42 GTPase cycle; RAC1 GTPase cycle; RHOB GTPase cycle; RHOQ GTPase cycle; RHOG GTPase cycle; RAC2 GTPase cycle; RAC3 GTPase cycle; RHOJ GTPase cycle	10	1
TIAM1	Q13009	Rho guanine nucleotide exchange factor TIAM1 [OS=Homo sapiens]	5	3	5	3	15.67	3	High	High	High	177.4	5	5	High	High	High	FALSE	B7ZLR6; F5GZ53; hsa:7074; Q13009; Q17RT7	R-HSA-8980692; R-HSA-9013148; R-HSA-9013149; R-HSA-193648; R-HSA-416482; R-HSA-9013404; R-HSA-9013423; R-HSA-3928662; R-HSA-3928665; R-HSA-9032845	RHOA GTPase cycle; CDC42 GTPase cycle; RAC1 GTPase cycle; NRAGE signals death through JNK; G alpha (12/13) signalling events; RAC2 GTPase cycle; RAC3 GTPase cycle; EPHB-mediated forward signaling; EPH-ephrin mediated repulsion of cells; Activated NTRK2 signals through CDK5	18	1
PITRM1	Q5JRX3	Presequence protease, mitochondrial [OS=Homo sapiens]	5	2	3	2	8.63	2	High	High	High	117.3	5	3	High	High	High	FALSE	B3KMJ6; B4E0J8; C9JSL2; E7ES23; hsa:10531; O95204; Q2M2G6; Q4VBR1; Q5JRW7; Q5JRX3; Q7L5Z7; Q9BSI6; Q9BVJ5; Q9UPP8	R-HSA-1268020	Mitochondrial protein import	1	1
ATPAF1	Q5TC12	ATP synthase mitochondrial F1 complex assembly factor 1 [OS=Homo sapiens]	21	2	4	2	13.98	2	High	High	High	36.4	21	4	High	High	High	FALSE	B1AQW7; B7Z7D6; B7Z7I6; hsa:64756; Q5TC12; Q9H6E3			1	1
PPIB	P23284	Peptidyl-prolyl cis-trans isomerase B [OS=Homo sapiens]	13	2	20	2	43.52	2	High	High	High	23.7	13	20	High	High	High	FALSE	A8K534; hsa:5479; P23284; Q6IBH5; Q9BVK5	R-HSA-1650814; R-HSA-9692916	Collagen biosynthesis and modifying enzymes; SARS-CoV-1 activates/modulates innate immune responses	4	1
APC	P25054	Adenomatous polyposis coli protein [OS=Homo sapiens]	3	4	5	4	13	4	High	High	High	311.5	3	5	High	High	High	FALSE	B7Z2B6; D3DT03; hsa:324; P25054; Q15162; Q15163; Q93042	R-HSA-3769402; R-HSA-4641262; R-HSA-196299; R-HSA-5339716; R-HSA-5358747; R-HSA-5358749; R-HSA-5358751; R-HSA-5358752; R-HSA-5467337; R-HSA-5467340; R-HSA-5467348; R-HSA-5689896; R-HSA-111465; R-HSA-5467333	Deactivation of the beta-catenin transactivating complex; Disassembly of the destruction complex and recruitment of AXIN to the membrane; Beta-catenin phosphorylation cascade; Signaling by GSK3beta mutants; CTNNB1 S33 mutants aren't phosphorylated; CTNNB1 S37 mutants aren't phosphorylated; CTNNB1 S45 mutants aren't phosphorylated; CTNNB1 T41 mutants aren't phosphorylated; APC truncation mutants h…	45	1
PUF60	Q9UHX1	Poly(U)-binding-splicing factor PUF60 [OS=Homo sapiens]	8	1	12	1	36.74	1	High	High	High	59.8	8	12	High	High	High	FALSE	A8K8K8; hsa:22827; Q969E7; Q96D94; Q96H63; Q99628; Q9NZA0; Q9UHX1; Q9UJY7	R-HSA-72163	mRNA Splicing - Major Pathway	1	1
TUBB	P07437	Tubulin beta chain [OS=Homo sapiens]	26	6	14	2	46.26	6	High	High	High	49.6	26	14	High	High	High	FALSE	hsa:203068; P05218; P07437; Q8WUC1; Q9CY33	R-HSA-6798695; R-HSA-380320; R-HSA-2565942; R-HSA-380259; R-HSA-380270; R-HSA-5620912; R-HSA-8854518; R-HSA-9679191	Neutrophil degranulation; Recruitment of NuMA to mitotic centrosomes; Regulation of PLK1 Activity at G2/M Transition; Loss of Nlp from mitotic centrosomes; Recruitment of mitotic centrosome proteins and complexes; Anchoring of the basal body to the plasma membrane; AURKA Activation by TPX2; Potential therapeutics for SARS	15	1
PKM	P14618	Pyruvate kinase PKM [OS=Homo sapiens]	37	13	34	13	97.43	13	High	High	High	57.9	37	34	High	High	High	FALSE	A6NFK3; B2R5N8; B3KRY0; B4DFX8; B4DUU6; hsa:5315; P14618; P14786; Q53GK4; Q96E76; Q9BWB5; Q9UCV6; Q9UPF2	R-HSA-6798695	Neutrophil degranulation	10	1
RALY	Q9UKM9	RNA-binding protein Raly [OS=Homo sapiens]	6	1	3	1	5.94	1	High	High	High	32.4	6	3	High	High	High	FALSE	hsa:22913; Q14621; Q2M365; Q5QPL8; Q9BQX6; Q9UJE3; Q9UKM9			0	1
ITGA1	P56199	Integrin alpha-1 [OS=Homo sapiens]	6	2	6	2	16.94	2	High	High	High	130.8	6	6	High	High	High	FALSE	B2RNU0; hsa:3672; P56199	R-HSA-216083; R-HSA-447041; R-HSA-445355; R-HSA-416700; R-HSA-3000157; R-HSA-75892	Integrin cell surface interactions; CHL1 interactions; Smooth Muscle Contraction; Other semaphorin interactions; Laminin interactions; Platelet Adhesion to exposed collagen	16	1
CHD4	Q14839	Chromodomain-helicase-DNA-binding protein 4 [OS=Homo sapiens]	5	3	10	3	31.64	3	High	High	High	217.9	5	10	High	High	High	FALSE	Q14839; Q8IXZ5	R-HSA-9679191; R-HSA-3214815; R-HSA-427389; R-HSA-9031628; R-HSA-8943724; R-HSA-73762; R-HSA-6804758	Potential therapeutics for SARS; HDACs deacetylate histones; ERCC6 (CSB) and EHMT2 (G9a) positively regulate rRNA expression; NGF-stimulated transcription; Regulation of PTEN gene transcription; RNA Polymerase I Transcription Initiation; Regulation of TP53 Activity through Acetylation	9	1
LCA5L	O95447	Lebercilin-like protein [OS=Homo sapiens]	1	1	13	1	27.1	1	High	High	High	76.5	1	13	High	High	High	FALSE	D3DSI0; hsa:150082; O95447; Q3ZCT0			0	1
ANO1	Q5XXA6	Anoctamin-1 [OS=Homo sapiens]	3	2	6	2	16.31	2	High	High	High	114	3	6	High	High	High	FALSE	A0A2H4Y9B2; A8KAM3; E9PNA7; hsa:55107; Q5XXA6; Q8IYY8; Q8N7V3	R-HSA-2672351; R-HSA-9733458	Stimuli-sensing channels; Induction of Cell-Cell Fusion	3	1
TUBB4B	P68371	Tubulin beta-4B chain [OS=Homo sapiens]	28	7	16	2	50.38	7	High	High	High	49.8	28	16	High	High	High	FALSE	A2BFA2; hsa:10383; P05217; P68371	R-HSA-2467813; R-HSA-2132295; R-HSA-2500257; R-HSA-3371497; R-HSA-5663220; R-HSA-6807878; R-HSA-6811436; R-HSA-9609690; R-HSA-9646399; R-HSA-9648025; R-HSA-6798695; R-HSA-389960; R-HSA-389957; R-HSA-437239; R-HSA-1445148; R-HSA-5626467; R-HSA-5620924; R-HSA-6811434; R-HSA-8852276; R-HSA-190840; R-HSA-190861; R-HSA-380320; R-HSA-389977; R-HSA-8955332; R-HSA-9609736; R-HSA-9619483; R-HSA-9668328; R…	Separation of Sister Chromatids; MHC class II antigen presentation; Resolution of Sister Chromatid Cohesion; HSP90 chaperone cycle for steroid hormone receptors (SHR) in the presence of ligand; RHO GTPases Activate Formins; COPI-mediated anterograde transport; COPI-independent Golgi-to-ER retrograde traffic; HCMV Early Events; Aggrephagy; EML4 and NUDC in mitotic spindle formation; Neutrophil deg…	42	1
PCLO	Q9Y6V0	Protein piccolo [OS=Homo sapiens]	1	3	10	3	26.38	3	High	High	High	560.4	1	10	High	High	High	FALSE	A4D1A7; A6NNX9; O43373; O60305; Q08E72; Q9BVC8; Q9UIV2; Q9Y6U9; Q9Y6V0	R-HSA-9662360	Sensory processing of sound by inner hair cells of the cochlea	2	1
SLC23A2	Q9UGH3	Solute carrier family 23 member 2 [OS=Homo sapiens]	3	1	9	1	29.77	1	High	High	High	70.3	3	9	High	High	High	FALSE	B4DJZ1; hsa:9962; Q8WWR4; Q92512; Q96D54; Q9UGH3; Q9UNU1; Q9UP85	R-HSA-196836	Vitamin C (ascorbate) metabolism	1	1
ACTC1	P68032	Actin, alpha cardiac muscle 1 [OS=Homo sapiens]	33	9	44	2	130.27	9	High	High	High	42	33	44	High	High	High	FALSE	hsa:70; P04270; P68032	R-HSA-8980692; R-HSA-9013026; R-HSA-390522	RHOA GTPase cycle; RHOB GTPase cycle; Striated Muscle Contraction	9	1
CEP63	Q96MT8	Centrosomal protein of 63 kDa [OS=Homo sapiens]	3	1	7	1	18.93	1	High	High	High	81.3	3	7	High	High	High	FALSE	D3DND8; D3DND9; D3DNE0; hsa:80254; Q96CR0; Q96MT8; Q9H8F5; Q9H8N0	R-HSA-380320; R-HSA-2565942; R-HSA-380259; R-HSA-380270; R-HSA-5620912; R-HSA-8854518	Recruitment of NuMA to mitotic centrosomes; Regulation of PLK1 Activity at G2/M Transition; Loss of Nlp from mitotic centrosomes; Recruitment of mitotic centrosome proteins and complexes; Anchoring of the basal body to the plasma membrane; AURKA Activation by TPX2	8	1
DIP2C	Q9Y2E4	Disco-interacting protein 2 homolog C [OS=Homo sapiens]	2	1	8	1	18.79	1	High	High	High	170.7	2	8	High	High	High	FALSE	B4DPI5; hsa:22982; Q5SS78; Q9Y2E4			0	1
REV3L	O60673	DNA polymerase zeta catalytic subunit [OS=Homo sapiens]	2	2	5	2	12.4	2	High	High	High	352.6	2	5	High	High	High	FALSE	O43214; O60673; Q5TC33	R-HSA-110312; R-HSA-5655862; R-HSA-5656121	Translesion synthesis by REV1; Translesion synthesis by POLK; Translesion synthesis by POLI	4	1
CKAP2	Q8WWK9	Cytoskeleton-associated protein 2 [OS=Homo sapiens]	3	1	7	1	20.05	1	High	High	High	76.9	3	7	High	High	High	FALSE	A2BDE0; A5YM58; B4DR35; E9PD90; hsa:26586; Q3KRA5; Q5VXB4; Q8IWV5; Q8IWV6; Q8WWK9; Q96FH9; Q9H012; Q9H0D0; Q9H988; Q9HC49; Q9NVG4			0	1
DSCC1	Q9BVC3	Sister chromatid cohesion protein DCC1 [OS=Homo sapiens]	6	1	4	1	9.91	1	High	High	High	44.8	6	4	High	High	High	FALSE	hsa:79075; Q969N5; Q9BVC3	R-HSA-174411	Polymerase switching on the C-strand of the telomere	2	1
P2RY14	Q15391	P2Y purinoceptor 14 [OS=Homo sapiens]	7	1	3	1	8.7	1	High	High	High	38.9	7	3	High	High	High	FALSE	hsa:9934; Q15391; Q8IYT7	R-HSA-418594; R-HSA-417957	G alpha (i) signalling events; P2Y receptors	4	1
CUL9	Q8IWT3	Cullin-9 [OS=Homo sapiens]	4	4	5	4	14.52	4	High	High	High	281	4	5	High	High	High	FALSE	hsa:23113; O75188; Q5TCY3; Q68CP2; Q68D92; Q8IWT3; Q8N3W9; Q9BU56	R-HSA-8951664	Neddylation	1	1
SYMPK	Q92797	Symplekin [OS=Homo sapiens]	4	3	5	3	12.64	3	High	High	High	141.1	4	5	High	High	High	FALSE	hsa:8189; O00521; O00689; O00733; Q59GT5; Q8N2U5; Q92797	R-HSA-159231; R-HSA-72187; R-HSA-73856; R-HSA-77595	Transport of Mature mRNA Derived from an Intronless Transcript; mRNA 3'-end processing; RNA Polymerase II Transcription Termination; Processing of Intronless Pre-mRNAs	5	1
TRIM50	Q86XT4	E3 ubiquitin-protein ligase TRIM50 [OS=Homo sapiens]	5	1	3	1	8.02	1	High	High	High	54.7	5	3	High	High	High	FALSE	hsa:135892; Q2M204; Q86XT3; Q86XT4	R-HSA-983168	Antigen processing: Ubiquitination & Proteasome degradation	3	1
ANXA5	P08758	Annexin A5 [OS=Homo sapiens]	23	6	25	6	71.92	6	High	High	High	35.9	23	25	High	High	High	FALSE	D3DNW7; hsa:308; P08758; Q6FHB3; Q6FI16; Q8WV69; Q9UDH9	R-HSA-114608	Platelet degranulation	4	1
C4B; C4B_2	P0C0L5	Complement C4-B [OS=Homo sapiens]	4	2	4	2	9.66	2	High	High	High	192.6	4	4	High	High	High	FALSE	A2BHY4; hsa:100293534; hsa:721; P01028; P0C0L5; P78445; Q13160; Q13906; Q14033; Q14835; Q6U2E9; Q6U2G1; Q6U2I5; Q6U2L1; Q6U2L7; Q6U2L9; Q6U2M5; Q6VCV8; Q96SA7; Q9NPK5; Q9UIP5	R-HSA-166663; R-HSA-977606; R-HSA-174577	Initial triggering of complement; Regulation of Complement cascade; Activation of C3 and C5	10	1
VPS13B	Q7Z7G8	Intermembrane lipid transfer protein VPS13B [OS=Homo sapiens]	2	3	11	3	28.21	3	High	High	High	448.4	2	11	High	High	High	FALSE	C9JD30; hsa:157680; Q709C6; Q709C7; Q7Z7G4; Q7Z7G5; Q7Z7G6; Q7Z7G7; Q7Z7G8; Q8NB77; Q9NWV1; Q9Y4E7			0	1
CAV1	Q03135	Caveolin-1 [OS=Homo sapiens]	18	1	5	1	17.86	1	High	High	High	20.5	18	5	High	High	High	FALSE	hsa:857; Q03135; Q9UGP1; Q9UNG1; Q9UQH6	R-HSA-9013106; R-HSA-9696270; R-HSA-8980692; R-HSA-9013148; R-HSA-9013149; R-HSA-9013406; R-HSA-9013408; R-HSA-9013404; R-HSA-9013423; R-HSA-9013026; R-HSA-9013409; R-HSA-9696273; R-HSA-9013407; R-HSA-9009391; R-HSA-163560; R-HSA-9013405; R-HSA-9035034; R-HSA-203641; R-HSA-9696264; R-HSA-4641262; R-HSA-9617828; R-HSA-210991; R-HSA-5218920; R-HSA-9735871; R-HSA-9755779; R-HSA-203615	RHOC GTPase cycle; RND2 GTPase cycle; RHOA GTPase cycle; CDC42 GTPase cycle; RAC1 GTPase cycle; RHOQ GTPase cycle; RHOG GTPase cycle; RAC2 GTPase cycle; RAC3 GTPase cycle; RHOB GTPase cycle; RHOJ GTPase cycle; RND1 GTPase cycle; RHOH GTPase cycle; Extra-nuclear estrogen signaling; Triglyceride catabolism; RHOD GTPase cycle; RHOF GTPase cycle; NOSTRIN mediated eNOS trafficking; RND3 GTPase cycle; …	37	1
CHD6	Q8TD26	Chromodomain-helicase-DNA-binding protein 6 [OS=Homo sapiens]	2	3	4	2	8.62	3	High	High	High	305.2	2	4	High	High	High	FALSE	hsa:84181; Q5JYQ0; Q5TGZ9; Q5TH00; Q5TH01; Q8IZR2; Q8TD26; Q8WTY0; Q9H4H6; Q9H6D4; Q9NTT7; Q9P2L1			0	1
EHD1	Q9H4M9	EH domain-containing protein 1 [OS=Homo sapiens]	6	1	8	1	34.81	1	High	High	High	60.6	6	8	High	High	High	FALSE	hsa:10938; O14611; Q2M3Q4; Q9H4M9; Q9UNR3	R-HSA-983231	Factors involved in megakaryocyte development and platelet production	2	1
NR2E1	Q9Y466	Nuclear receptor subfamily 2 group E member 1 [OS=Homo sapiens]	17	2	36	2	179.31	2	High	High	High	42.6	17	36	High	High	High	FALSE	hsa:7101; Q6ZMP8; Q9Y466	R-HSA-8943724; R-HSA-383280	Regulation of PTEN gene transcription; Nuclear Receptor transcription pathway	3	1
BRIP1	Q9BX63	Fanconi anemia group J protein [OS=Homo sapiens]	2	1	12	1	34.71	1	High	High	High	140.8	2	12	High	High	High	FALSE	A0A024QZ45; hsa:83990; Q3MJE2; Q8NCI5; Q9BX63	R-HSA-6804756; R-HSA-5693607; R-HSA-5693616; R-HSA-69473; R-HSA-5685938; R-HSA-9709570; R-HSA-5693568; R-HSA-5693554; R-HSA-9701192; R-HSA-9704331; R-HSA-9704646; R-HSA-9709603; R-HSA-2564830	Regulation of TP53 Activity through Phosphorylation; Processing of DNA double-strand break ends; Presynaptic phase of homologous DNA pairing and strand exchange; G2/M DNA damage checkpoint; HDR through Single Strand Annealing (SSA); Impaired BRCA2 binding to RAD51; Resolution of D-loop Structures through Holliday Junction Intermediates; Resolution of D-loop Structures through Synthesis-Dependent …	16	1
ZZEF1	O43149	Zinc finger ZZ-type and EF-hand domain-containing protein 1 [OS=Homo sapiens]	2	2	8	2	26.27	2	High	High	High	330.9	2	8	High	High	High	FALSE	A7MBM5; hsa:23140; O43149; Q6NXG0; Q6ZRA1; Q6ZSF4; Q9NVB9			0	1
FLT3	P36888	Receptor-type tyrosine-protein kinase FLT3 [OS=Homo sapiens]	5	2	5	2	13.99	2	High	High	High	112.8	5	5	High	High	High	FALSE	A0AVG9; B7ZLT7; B7ZLT8; F5H0A0; hsa:2322; P36888; Q13414	R-HSA-1257604; R-HSA-2219530; R-HSA-6811558; R-HSA-5673001; R-HSA-109704; R-HSA-9706369; R-HSA-9703648; R-HSA-9706374; R-HSA-9706377; R-HSA-9702518; R-HSA-9645135; R-HSA-9702509; R-HSA-9702569; R-HSA-9702577; R-HSA-9702581; R-HSA-9702590; R-HSA-9702596; R-HSA-9702600; R-HSA-9702605; R-HSA-9702614; R-HSA-9702620; R-HSA-9702624; R-HSA-9702632; R-HSA-9702636; R-HSA-9702998; R-HSA-9703009	PIP3 activates AKT signaling; Constitutive Signaling by Aberrant PI3K in Cancer; PI5P, PP2A and IER3 Regulate PI3K/AKT Signaling; RAF/MAP kinase cascade; PI3K Cascade; Negative regulation of FLT3; Signaling by FLT3 ITD and TKD mutants; FLT3 signaling through SRC family kinases; FLT3 signaling by CBL mutants; STAT5 activation downstream of FLT3 ITD mutants; STAT5 Activation; FLT3 mutants bind TKIs…	36	1
AUTS2	Q8WXX7	Autism susceptibility gene 2 protein [OS=Homo sapiens]	3	2	5	2	11.22	2	High	High	High	138.9	3	5	High	High	High	FALSE	A4D1Y9; L7QET3; L7QF75; Q5D049; Q6PJU5; Q8WXX7; Q9Y4F2	R-HSA-8939243	RUNX1 interacts with co-factors whose precise effect on RUNX1 targets is not known	1	1
LRSAM1	Q6UWE0	E3 ubiquitin-protein ligase LRSAM1 [OS=Homo sapiens]	2	1	3	1	5.9	1	High	High	High	83.5	2	3	High	High	High	FALSE	Q5VVV0; Q6UWE0; Q8NB40; Q96GT5; Q96MX5; Q96MZ7	R-HSA-983168	Antigen processing: Ubiquitination & Proteasome degradation	2	1
VPS13D	Q5THJ4	Intermembrane lipid transfer protein VPS13D [OS=Homo sapiens]	1	3	5	3	13.05	3	High	High	High	491.6	1	5	High	High	High	FALSE	hsa:55187; J3KP14; Q58F10; Q5THJ4; Q6MZK9; Q6ZV12; Q709C4; Q709C5; Q86UB4; Q9NSJ3; Q9UIM0			0	1
ADAM12	O43184	Disintegrin and metalloproteinase domain-containing protein 12 [OS=Homo sapiens]	2	1	8	1	20.66	1	High	High	High	99.5	2	8	High	High	High	FALSE	O43184; O60470; Q5JRP0; Q5JRP1; Q6P9E3; Q6UWB0	R-HSA-177929; R-HSA-8941237	Signaling by EGFR; Invadopodia formation	3	1
ITGB1	P05556	Integrin beta-1 [OS=Homo sapiens]	12	7	19	7	52.68	7	High	High	High	88.4	12	19	High	High	High	FALSE	A8K6N2; D3DRX9; D3DRY3; D3DRY4; D3DRY5; hsa:3688; P05556; P78466; P78467; Q13089; Q13090; Q13091; Q13212; Q14622; Q14647; Q29RW2; Q7Z3V1; Q8WUM6	R-HSA-198933; R-HSA-9679191; R-HSA-9013149; R-HSA-9013408; R-HSA-5663220; R-HSA-9609690; R-HSA-9013404; R-HSA-9013423; R-HSA-216083; R-HSA-3000178; R-HSA-9634597; R-HSA-447041; R-HSA-6785807; R-HSA-445144; R-HSA-3000170; R-HSA-416700; R-HSA-3000157; R-HSA-8874081; R-HSA-210991; R-HSA-9830674; R-HSA-75892; R-HSA-2129379; R-HSA-2173789; R-HSA-1566977; R-HSA-446343; R-HSA-8875513	Immunoregulatory interactions between a Lymphoid and a non-Lymphoid cell; Potential therapeutics for SARS; RAC1 GTPase cycle; RHOG GTPase cycle; RHO GTPases Activate Formins; HCMV Early Events; RAC2 GTPase cycle; RAC3 GTPase cycle; Integrin cell surface interactions; ECM proteoglycans; GPER1 signaling; CHL1 interactions; Interleukin-4 and Interleukin-13 signaling; Signal transduction by L1; Synde…	58	1
DDX52	Q9Y2R4	Probable ATP-dependent RNA helicase DDX52 [OS=Homo sapiens]	1	1	6	1	13.09	1	High	High	High	67.4	1	6	High	High	High	FALSE	hsa:11056; Q86YG1; Q8N213; Q9NVE0; Q9Y2R4; Q9Y482	R-HSA-6791226; R-HSA-6790901	Major pathway of rRNA processing in the nucleolus and cytosol; rRNA modification in the nucleus and cytosol	4	1
LATS2	Q9NRM7	Serine/threonine-protein kinase LATS2 [OS=Homo sapiens]	2	1	11	1	37.83	1	High	High	High	120.1	2	11	High	High	High	FALSE	B1AM47; hsa:26524; Q9NRM7; Q9P2X1	R-HSA-2028269	Signaling by Hippo	9	1
DSC1	Q08554	Desmocollin-1 [OS=Homo sapiens]	18	11	51	11	177.65	11	High	High	High	99.9	18	51	High	High	High	FALSE	hsa:1823; Q08554; Q9HB01	R-HSA-6798695; R-HSA-6809371	Neutrophil degranulation; Formation of the cornified envelope	4	1
BPIFB6	Q8NFQ5	BPI fold-containing family B member 6 [OS=Homo sapiens]	5	1	3	1	8.23	1	High	High	High	49.7	5	3	High	High	High	FALSE	hsa:128859; Q8NFQ5	R-HSA-6803157	Antimicrobial peptides	1	1
MYBPC3	Q14896	Myosin-binding protein C, cardiac-type [OS=Homo sapiens]	2	1	3	1	9.63	1	High	High	High	140.7	2	3	High	High	High	FALSE	A5PL00; hsa:4607; Q14896; Q16410; Q6R2F7; Q9UE27; Q9UM53	R-HSA-390522	Striated Muscle Contraction	2	1
PSAP	P07602	Prosaposin [OS=Homo sapiens]	6	2	3	2	6.89	2	High	High	High	58.1	6	3	High	High	High	FALSE	hsa:5660; P07292; P07602; P15793; P78538; P78541; P78546; P78547; P78558; Q53Y86; Q6IBQ6; Q92739; Q92740; Q92741; Q92742	R-HSA-6798695; R-HSA-418594; R-HSA-114608; R-HSA-375276; R-HSA-9840310	Neutrophil degranulation; G alpha (i) signalling events; Platelet degranulation ; Peptide ligand-binding receptors; Glycosphingolipid catabolism	6	1
COL28A1	Q2UY09	Collagen alpha-1(XXVIII) chain [OS=Homo sapiens]	10	4	4	4	11.9	4	High	High	High	116.6	10	4	High	High	High	FALSE	A4D101; A4D106; A4D107; A8MVR2; B9EGX9; hsa:340267; Q2UY07; Q2UY08; Q2UY09	R-HSA-8948216	Collagen chain trimerization	2	1
EFTUD2	Q15029	116 kDa U5 small nuclear ribonucleoprotein component [OS=Homo sapiens]	6	2	23	2	69.2	2	High	High	High	109.4	6	23	High	High	High	FALSE	B4DK30; B4DMC0; D3DX58; hsa:9343; K7EJ81; Q15029; Q9BUR0	R-HSA-72163; R-HSA-72165	mRNA Splicing - Major Pathway; mRNA Splicing - Minor Pathway	4	1
TAGLN2	P37802	Transgelin-2 [OS=Homo sapiens]	23	3	4	3	9.7	3	High	High	High	22.4	23	4	High	High	High	FALSE	E9KL39; hsa:8407; P37802; Q5JRQ6; Q5JRQ7; Q6FGI1; Q9BUH5; Q9H4P0	R-HSA-114608	Platelet degranulation	1	1
LNPEP	Q9UIQ6	Leucyl-cystinyl aminopeptidase [OS=Homo sapiens]	3	2	11	2	35.39	2	High	High	High	117.3	3	11	High	High	High	FALSE	hsa:4012; O00769; Q15145; Q59H76; Q9TNQ2; Q9TNQ3; Q9UIQ6; Q9UIQ7	R-HSA-983168; R-HSA-1445148; R-HSA-1236977	Antigen processing: Ubiquitination & Proteasome degradation; Translocation of SLC2A4 (GLUT4) to the plasma membrane; Endosomal/Vacuolar pathway	3	1
SHH	Q15465	Sonic hedgehog protein [OS=Homo sapiens]	4	1	16	1	37.55	1	High	High	High	49.6	4	16	High	High	High	FALSE	A4D247; hsa:6469; Q15465; Q75MC9	R-HSA-373080; R-HSA-5362768; R-HSA-5362798; R-HSA-5635838; R-HSA-9796292; R-HSA-5632681; R-HSA-5658034; R-HSA-9758920	Class B/2 (Secretin family receptors); Hh mutants are degraded by ERAD; Release of Hh-Np from the secreting cell; Activation of SMO; Formation of axial mesoderm; Ligand-receptor interactions; HHAT G278V doesn't palmitoylate Hh-Np; Formation of lateral plate mesoderm	27	1
NRDE2	Q9H7Z3	Nuclear exosome regulator NRDE2 [OS=Homo sapiens]	4	2	4	2	10.43	2	High	High	High	132.6	4	4	High	High	High	FALSE	B4DH71; hsa:55051; Q4G0A7; Q9H7Z3; Q9NWH6			0	1
MEIS3P1	A6NDR6	Putative homeobox protein Meis3-like 1 [OS=Homo sapiens]	23	2	4	2	10.6	2	High	High	High	30.2	23	4	High	High	High	FALSE	A6NDR6			0	1
ASNSD1	Q9NWL6	Asparagine synthetase domain-containing protein 1 [OS=Homo sapiens]	8	2	9	2	27.17	2	High	High	High	72	8	9	High	High	High	FALSE	D3DPH6; hsa:54529; Q3LIC3; Q4ZG45; Q9NWL6			0	1
ECM1	Q16610	Extracellular matrix protein 1 [OS=Homo sapiens]	11	3	4	3	10.74	3	High	High	High	60.6	11	4	High	High	High	FALSE	A8K8S0; B4DW49; B4DY60; hsa:1893; O43266; Q16610; Q5T5G4; Q5T5G5; Q5T5G6; Q8IZ60	R-HSA-114608	Platelet degranulation	1	1
LTN1	O94822	E3 ubiquitin-protein ligase listerin [OS=Homo sapiens]	3	2	7	2	21.96	2	High	High	High	200.4	3	7	High	High	High	FALSE	A6NL41; A7E2D0; B2RTS0; C9J7U3; J3KPL4; O94822; Q05C47; Q9H8M4; Q9NUY5; Q9P0E9	R-HSA-983168	Antigen processing: Ubiquitination & Proteasome degradation	1	1
LPA	P08519	Apolipoprotein(a) [OS=Homo sapiens]	3	2	15	2	40.42	2	High	High	High	226.4	3	15	High	High	High	FALSE	hsa:4018; P08519; Q5VTD7; Q9UD88	R-HSA-8964041	LDL remodeling	3	1
REV1	Q9UBZ9	DNA repair protein REV1 [OS=Homo sapiens]	4	2	15	2	37.35	2	High	High	High	138.2	4	15	High	High	High	FALSE	hsa:51455; O95941; Q53SI7; Q9C0J4; Q9NUP2; Q9UBZ9	R-HSA-5656169; R-HSA-110312; R-HSA-5655862; R-HSA-5656121	Termination of translesion DNA synthesis; Translesion synthesis by REV1; Translesion synthesis by POLK; Translesion synthesis by POLI	5	1
ANKRD62	A6NC57	Ankyrin repeat domain-containing protein 62 [OS=Homo sapiens]	3	2	7	2	13.79	2	High	High	High	106.4	3	7	High	High	High	FALSE	A6NC57; hsa:342850			0	1
KIAA1755	Q5JYT7	Uncharacterized protein KIAA1755 [OS=Homo sapiens]	2	1	6	1	16	1	High	High	High	130.8	2	6	High	High	High	FALSE	Q5JYT7; Q9C0A8			0	1
MINPP1	Q9UNW1	Multiple inositol polyphosphate phosphatase 1 [OS=Homo sapiens]	5	1	13	1	26.96	1	High	High	High	55	5	13	High	High	High	FALSE	F5H683; hsa:9562; O95172; O95286; Q59EJ2; Q9UGA3; Q9UNW1	R-HSA-1855231	Synthesis of IPs in the ER lumen	1	1
DOCK1	Q14185	Dedicator of cytokinesis protein 1 [OS=Homo sapiens]	2	2	9	2	20.12	2	High	High	High	215.2	2	9	High	High	High	FALSE	A9Z1Z5; hsa:1793; Q14185	R-HSA-2029482; R-HSA-9664422; R-HSA-9013149; R-HSA-9013408; R-HSA-9013404; R-HSA-418885; R-HSA-4420097; R-HSA-983231; R-HSA-8849471	Regulation of actin dynamics for phagocytic cup formation; FCGR3A-mediated phagocytosis; RAC1 GTPase cycle; RHOG GTPase cycle; RAC2 GTPase cycle; DCC mediated attractive signaling; VEGFA-VEGFR2 Pathway; Factors involved in megakaryocyte development and platelet production; PTK6 Regulates RHO GTPases, RAS GTPase and MAP kinases	14	1

## Sheet: Sheet2
Accession	Description	Coverage [%]	# Peptides	# PSMs	# Unique Peptides	# AAs	MW [kDa]	calc. pI	Score Sequest HT: Sequest HT	# Peptides (by Search Engine): Sequest HT	Biological Process	Cellular Component	Molecular Function	Pfam IDs	Entrez Gene ID	Ensembl Gene ID	Gene Symbol	Gene ID	WikiPathways	Reactome Pathways	# Protein Pathway Groups	Abundance: F11: Sample, 102	Abundance: F12: Sample, 102	Abundance: F9: Sample, 103	Abundance: F10: Sample, 103	Abundance: F7: Sample, 115	Abundance: F8: Sample, 115	Abundance: F5: Sample, 116	Abundance: F6: Sample, 116	Abundance: F3: Sample, 118	Abundance: F4: Sample, 118	Abundance: F1: Sample, 120	Abundance: F2: Sample, 120	Found in Sample: F11: Sample, 102	Found in Sample: F12: Sample, 102	Found in Sample: F9: Sample, 103	Found in Sample: F10: Sample, 103	Found in Sample: F7: Sample, 115	Found in Sample: F8: Sample, 115	Found in Sample: F5: Sample, 116	Found in Sample: F6: Sample, 116	Found in Sample: F3: Sample, 118	Found in Sample: F4: Sample, 118	Found in Sample: F1: Sample, 120	Found in Sample: F2: Sample, 120	# Protein Groups	Modifications	Abundances (Grouped): 102	Abundances (Grouped): 103
Q14204	Cytoplasmic dynein 1 heavy chain 1 [OS=Homo sapiens]	50	183	1865	183	4646	532.1	6.4	3113.1	183	cell cycle OR cell proliferation;cell organization and biogenesis;transport;other biological processes	non-structural extracellular;cytosol;cytoskeleton;other cytoplasmic organelle;other cell component	cytoskeletal activity;other molecular function	Pf03028, Pf08385, Pf08393, Pf12774, Pf12775, Pf12777, Pf12780, Pf12781, Pf17852, Pf18198, Pf18199	1778	ENSG00000197102	DYNC1H1	B0I1R0; hsa:1778; Q14204; Q6DKQ7; Q8WU28; Q92814; Q9Y4G5	Ciliary landscape; Intraflagellar transport proteins binding to dynein; Vasopressin-regulated water reabsorption; PAFAH1B1 copy number variation	Neutrophil degranulation; HSP90 chaperone cycle for steroid hormone receptors (SHR) in the presence of ligand; COPI-mediated anterograde transport; HCMV Early Events; Separation of Sister Chromatids; MHC class II antigen presentation; Resolution of Sister Chromatid Cohesion; Recruitment of NuMA to mitotic centrosomes; RHO GTPases Activate Formins; COPI-independent Golgi-to-ER retrograde traffic; …	24	519038	657866	669408	695744	4.61711e+07	4.35168e+07	1.20759e+08	1.15111e+08	1.177e+08	1.14538e+08	3.98415e+07	4.21872e+07	Peak Found	Peak Found	Peak Found	Peak Found	High	High	High	High	High	High	High	High	1		7.6	16.9
P78527	DNA-dependent protein kinase catalytic subunit [OS=Homo sapiens]	35	119	1045	119	4128	468.8	7.12	1539.94	119	cell cycle OR cell proliferation;cell organization and biogenesis;protein metabolism;DNA metabolism;RNA metabolism OR transcription;other metabolic processes;stress response;developmental processes;signal transduction;other biological processes	cytosol;nucleus;other cell component	nucleic acid binding activity;kinase activity;other molecular function	Pf00454, Pf02259, Pf02260, Pf08163, Pf19704, Pf20502	5591	ENSG00000253729	PRKDC	hsa:5591; P78527; P78528; Q13327; Q13337; Q14175; Q59H99; Q7Z611; Q96SE6; Q9UME3	miRNA regulation of DNA damage response; Cell cycle; Retinoblastoma gene in cancer; Fas ligand pathway and stress induction of heat shock proteins; Pathways affected in adenoid cystic carcinoma; Non-homologous end joining; Osteoblast differentiation and related diseases; DNA repair pathways, full network; DNA damage response	E3 ubiquitin ligases ubiquitinate target proteins; Cytosolic sensors of pathogen-associated DNA ; Nonhomologous End-Joining (NHEJ); IRF3-mediated induction of type I IFN	13	209577	157997	113359	107415	2.59946e+07	2.49798e+07	6.82221e+07	6.49104e+07	6.44949e+07	6.20935e+07	2.41406e+07	2.52612e+07	Peak Found	Peak Found	Peak Found	Peak Found	High	High	High	High	High	High	High	High	1		4.3	4.9
P49327	Fatty acid synthase [OS=Homo sapiens]	48	86	1138	85	2511	273.3	6.44	2511.36	86	other metabolic processes;stress response;other biological processes	plasma membrane;other membranes;cytosol;ER/Golgi;other cell component	other molecular function	Pf00107, Pf00109, Pf00550, Pf00698, Pf00975, Pf02801, Pf08242, Pf08659, Pf16197, Pf21089, Pf21149	2194	ENSG00000169710	FASN	hsa:2194; P49327; Q13479; Q16702; Q4LE83; Q6P4U5; Q6SS02; Q969R1; Q96C68; Q96IT0	AMP-activated protein kinase signaling; Sterol regulatory element-binding proteins (SREBP) signaling; SREBF and miR33 in cholesterol and lipid homeostasis; Liver X receptor pathway; Nuclear receptors meta-pathway; Fatty acid biosynthesis; Angiopoietin-like protein 8 regulatory pathway; Lipid metabolism pathway; Clear cell renal cell carcinoma pathways; Metabolic reprogramming in colon cancer; Cho…	ChREBP activates metabolic gene expression; Activation of gene expression by SREBF (SREBP); Fatty acyl-CoA biosynthesis; NR1H2 & NR1H3 regulate gene expression linked to lipogenesis; Vitamin B5 (pantothenate) metabolism	18	244275	318124	143524	169352	3.24212e+07	2.95792e+07	1.0175e+08	9.53504e+07	1.17255e+08	1.10639e+08	3.05208e+07	3.21405e+07	Peak Found	Peak Found	Peak Found	Peak Found	High	High	High	High	High	High	High	High	1	Acetyl [N-Term]	4.5	4.8
Q00610	Clathrin heavy chain 1 [OS=Homo sapiens]	56	69	861	69	1675	191.5	5.69	2000.29	69	cell cycle OR cell proliferation;cell organization and biogenesis;other metabolic processes;transport;other biological processes	plasma membrane;other membranes;cytosol;cytoskeleton;ER/Golgi;other cytoplasmic organelle;other cell component	signal transduction activity or receptor binding;nucleic acid binding activity;other molecular function	Pf00637, Pf01394, Pf09268, Pf13838	1213	ENSG00000141367	CLTC	D3DU00; hsa:1213; Q00610; Q6N0A0; Q86TF2	Synaptic vesicle pathway; VEGFA-VEGFR2 signaling; Dengue-2 interactions with complement and coagulation cascades; Ebola virus infection in host; Fragile X syndrome; 7q11.23 copy number variation syndrome; Complement and coagulation cascades	ALK mutants bind TKIs; Signaling by ALK fusions and activated point mutants; Recycling pathway of L1; MHC class II antigen presentation; RHOV GTPase cycle; Lysosome Vesicle Biogenesis; RHOU GTPase cycle; Cargo recognition for clathrin-mediated endocytosis; WNT5A-dependent internalization of FZD4; EPH-ephrin mediated repulsion of cells; LDL clearance; Retrograde neurotrophin signalling; WNT5A-depe…	25	457514	613662	285950	380569	2.32727e+07	2.29985e+07	7.78986e+07	7.65393e+07	8.33672e+07	7.55512e+07	2.9325e+07	3.03816e+07	Peak Found	Peak Found	Peak Found	Peak Found	High	High	High	High	High	High	High	High	1	Met-loss+Acetyl [N-Term]	10.7	12.7
P04406	Glyceraldehyde-3-phosphate dehydrogenase [OS=Homo sapiens]	82	24	2622	24	335	36	8.46	7823.95	24	cell organization and biogenesis;protein metabolism;other metabolic processes;stress response;other biological processes	plasma membrane;other membranes;cytosol;cytoskeleton;nucleus;other cell component	enzyme regulator activity;cytoskeletal activity;other molecular function	Pf00044, Pf02800	2597	ENSG00000111640	GAPDH	E7EUT4; hsa:2597; P00354; P04406; Q53X65	Cori cycle; Alzheimer's disease and miRNA effects; HIF1A and PPARG regulation of glycolysis; VEGFA-VEGFR2 signaling; Clear cell renal cell carcinoma pathways; Metabolic reprogramming in colon cancer; Aerobic glycolysis; 7q11.23 copy number variation syndrome; Glycolysis in senescence; Alzheimer's disease; Sildenafil treatment; Glycolysis and gluconeogenesis; Metabolic Epileptic Disorders; Sudden …	Glycolysis; Gluconeogenesis	16	2.19326e+06	3.82554e+06	1.07883e+06	884791	3.55411e+08	3.24687e+08	8.71447e+08	9.01966e+08	8.49392e+08	8.19078e+08	2.86526e+08	3.08842e+08	High	High	Peak Found	Peak Found	High	High	High	High	High	High	High	High	1		5.2	3.4
P60709	Actin, cytoplasmic 1 [OS=Homo sapiens]	86	22	2259	1	375	41.7	5.48	5874.8	22	cell organization and biogenesis;developmental processes;other biological processes	plasma membrane;other membranes;cytosol;cytoskeleton;nucleus;other cell component	cytoskeletal activity;other molecular function	Pf00022	60	ENSG00000075624	ACTB	hsa:60; P02570; P60709; P70514; P99021; Q11211; Q64316; Q75MN2; Q96B34; Q96HG5	Arrhythmogenic right ventricular cardiomyopathy; Pathogenic Escherichia coli infection; Common pathways underlying drug addiction; Myometrial relaxation and contraction pathways; Focal adhesion; Fas ligand pathway and stress induction of heat shock proteins; Ebola virus infection in host; Acute viral myocarditis; Thermogenesis; Mechanoregulation and pathology of YAP/TAZ via Hippo and non-Hippo me…	RHO GTPases Activate Formins; Translocation of SLC2A4 (GLUT4) to the plasma membrane; EPHB-mediated forward signaling; B-WICH complex positively regulates rRNA expression; HATs acetylate histones; UCH proteinases; Signaling by BRAF and RAF1 fusions; Signaling by moderate kinase activity BRAF mutants; Paradoxical activation of RAF signaling by kinase inactive BRAF; Signaling downstream of RAS muta…	47	1.66089e+06	2.06846e+06	415381	466566	3.96411e+08	3.78102e+08	9.72764e+08	9.2743e+08	1.20284e+09	1.15634e+09	3.01323e+08	3.11317e+08	n/a	Peak Found	n/a	n/a	High	High	High	High	High	High	High	High	1	Met-loss+Acetyl [N-Term]	2.9	1.3
P63261	Actin, cytoplasmic 2 [OS=Homo sapiens]	86	22	2255	1	375	41.8	5.48	5860.44	22	cell organization and biogenesis;stress response;developmental processes;other biological processes	non-structural extracellular;plasma membrane;other membranes;cytosol;cytoskeleton;other cell component	cytoskeletal activity;other molecular function	Pf00022	71	ENSG00000184009; ENSG00000291420	ACTG1	A8K7C2; hsa:71; P02571; P14104; P63261; P99022; Q5U032; Q96E67	Arrhythmogenic right ventricular cardiomyopathy; Pathogenic Escherichia coli infection; Common pathways underlying drug addiction; Myometrial relaxation and contraction pathways; Focal adhesion; Fas ligand pathway and stress induction of heat shock proteins; Striated muscle contraction pathway; VEGFA-VEGFR2 signaling; Ebola virus infection in host; Thermogenesis; Mechanoregulation and pathology o…	Clathrin-mediated endocytosis; Sensory processing of sound by inner hair cells of the cochlea; EPH-ephrin mediated repulsion of cells; Formation of annular gap junctions; RHO GTPases Activate Formins; Regulation of actin dynamics for phagocytic cup formation; FCGR3A-mediated phagocytosis; Recycling pathway of L1; Sensory processing of sound by outer hair cells of the cochlea; RHO GTPases Activate…	40					46182.7	53803.1	57074.9	53879.8	48459.6	54094.9	39546.4	34928.1	n/a	n/a	n/a	n/a	High	High	High	High	High	High	High	High	1	Met-loss+Acetyl [N-Term]
P22314	Ubiquitin-like modifier-activating enzyme 1 [OS=Homo sapiens]	58	44	633	44	1058	117.8	5.76	1407.26	44	protein metabolism;other metabolic processes;stress response	cytosol;mitochondrion;nucleus;other cell component	other molecular function	Pf00899, Pf09358, Pf10585, Pf16190, Pf16191	7317	ENSG00000130985	UBA1	hsa:7317; P22314; Q5JRR8; Q96E13	Proteasome degradation; Parkin-ubiquitin proteasomal system pathway; Parkinson's disease pathway	Synthesis of active ubiquitin: roles of E1 and E2 enzymes; Antigen processing: Ubiquitination & Proteasome degradation	5	72180.4	121165	57319.9	33213.1	1.69333e+07	1.61728e+07	4.09079e+07	3.91416e+07	4.84552e+07	4.28727e+07	1.37484e+07	1.44818e+07	Peak Found	Peak Found	Peak Found	Peak Found	High	High	High	High	High	High	High	High	1		3.5	3.1
P13639	Elongation factor 2 [OS=Homo sapiens]	55	40	859	40	858	95.3	6.83	2027.45	40	protein metabolism;other metabolic processes;other biological processes	non-structural extracellular;plasma membrane;other membranes;cytosol;other cell component	translation activity;nucleic acid binding activity;other molecular function	Pf00009, Pf00679, Pf03144, Pf03764, Pf14492	1938	ENSG00000167658	EEF2	A0A384N6H1; B2RMP5; D6W618; hsa:1938; P13639; Q58J86	Translation factors; AMP-activated protein kinase signaling; Brain-derived neurotrophic factor (BDNF) signaling pathway; IL-18 signaling pathway	Neutrophil degranulation; Protein methylation; Uptake and function of diphtheria toxin; Peptide chain elongation; Synthesis of diphthamide-EEF2	9	315903	316375	58816.8	62768	4.77522e+07	4.44348e+07	1.22147e+08	1.18778e+08	1.30469e+08	1.24345e+08	4.62557e+07	4.94891e+07	Peak Found	Peak Found	Peak Found	Peak Found	High	High	High	High	High	High	High	High	1	Met-loss [N-Term]	3.9	1.4
Q08211	ATP-dependent RNA helicase A [OS=Homo sapiens]	48	43	555	43	1270	140.9	6.84	1149.1	43	cell organization and biogenesis;DNA metabolism;RNA metabolism OR transcription;other metabolic processes;stress response;transport;other biological processes	cytosol;cytoskeleton;nucleus;other cell component	translation activity;nucleic acid binding activity;other molecular function	Pf00035, Pf00270, Pf00271, Pf04408, Pf07717, Pf21010	1660	ENSG00000135829	DHX9	B2RNV4; hsa:1660; Q05CI5; Q08211; Q12803; Q32Q22; Q5VY62; Q6PD69; Q99556	MECP2 and associated Rett syndrome; mRNA processing	mRNA Splicing - Major Pathway; PKR-mediated signaling; RIP-mediated NFkB activation via ZBP1; DEx/H-box helicases activate type I IFN and inflammatory cytokines production	6	1.27886e+07	1.66304e+07	1.27594e+07	1.16486e+07	3.1892e+07	2.70272e+07	5.89669e+07	5.77878e+07	5.58976e+07	5.51649e+07	2.34134e+07	2.42454e+07	Peak Found	Peak Found	Peak Found	Peak Found	High	High	High	High	High	High	High	High	1		140.4	224.2
P11142	Heat shock cognate 71 kDa protein [OS=Homo sapiens]	76	35	763	29	646	70.9	5.52	1802.84	35	cell organization and biogenesis;protein metabolism;RNA metabolism OR transcription;other metabolic processes;stress response;transport;other biological processes	non-structural extracellular;plasma membrane;other membranes;cytosol;nucleus;other cytoplasmic organelle;other cell component	signal transduction activity or receptor binding;other molecular function	Pf00012	3312	ENSG00000109971	HSPA8	hsa:3312; P11142; Q9H3R6	Parkin-ubiquitin proteasomal system pathway; MAPK signaling pathway; Exercise-induced circadian regulation; Measles virus infection; Opioid receptor pathways; Extrafollicular and follicular B cell activation by SARS-CoV-2; 1p36 copy number variation syndrome; HDAC6 interactions in the central nervous system	AUF1 (hnRNP D0) binds and destabilizes mRNA; Neutrophil degranulation; Clathrin-mediated endocytosis; Late endosomal microautophagy; HSP90 chaperone cycle for steroid hormone receptors (SHR) in the presence of ligand; PKR-mediated signaling; Regulation of HSF1-mediated heat shock response; Lysosome Vesicle Biogenesis; Golgi Associated Vesicle Biogenesis; mRNA Splicing - Major Pathway; CHL1 intera…	27	1.03685e+06	1.52283e+06	192520	237540	6.86073e+07	6.32484e+07	1.87945e+08	1.70941e+08	1.83828e+08	1.77494e+08	4.80832e+07	5.06142e+07	High	High	Peak Found	Peak Found	High	High	High	High	High	High	High	High	1		11.5	3.7
Q9BVA1	Tubulin beta-2B chain [OS=Homo sapiens]	66	23	1357	1	445	49.9	4.89	3264.29	23	cell cycle OR cell proliferation;cell organization and biogenesis;developmental processes;other biological processes	cytoskeleton;other cell component	cytoskeletal activity;other molecular function	Pf00091, Pf03953	347733	ENSG00000137285	TUBB2B	A8K068; hsa:347733; Q9BVA1	Alzheimer's disease and miRNA effects; Pathogenic Escherichia coli infection; Parkin-ubiquitin proteasomal system pathway; Alzheimer's disease	COPI-dependent Golgi-to-ER retrograde traffic; Kinesins; MHC class II antigen presentation; COPI-independent Golgi-to-ER retrograde traffic; Translocation of SLC2A4 (GLUT4) to the plasma membrane; Recycling pathway of L1; Separation of Sister Chromatids; The role of GTSE1 in G2/M progression after G2 checkpoint; Recruitment of NuMA to mitotic centrosomes; Resolution of Sister Chromatid Cohesion; …	35			4302.64	6151.8	4.99987e+06	4640750	12147108	13142403	12199098	11809324	3.67653e+06	3.89504e+06	n/a	n/a	Peak Found	Peak Found	High	High	High	High	High	High	High	High	1			1.3
Q13885	Tubulin beta-2A chain [OS=Homo sapiens]	66	23	1358	1	445	49.9	4.89	3268.38	23	cell cycle OR cell proliferation;cell organization and biogenesis;developmental processes	cytoskeleton;other cell component	cytoskeletal activity;other molecular function	Pf00091, Pf03953	7280	ENSG00000137267	TUBB2A	hsa:7280; Q13885; Q6FGZ8; Q8IWR2	Alzheimer's disease and miRNA effects; Pathogenic Escherichia coli infection; Parkin-ubiquitin proteasomal system pathway; Alzheimer's disease	HCMV Early Events; The role of GTSE1 in G2/M progression after G2 checkpoint; HSP90 chaperone cycle for steroid hormone receptors (SHR) in the presence of ligand; Recruitment of NuMA to mitotic centrosomes; Aggrephagy; Translocation of SLC2A4 (GLUT4) to the plasma membrane; Separation of Sister Chromatids; Formation of tubulin folding intermediates by CCT/TriC; Prefoldin mediated transfer of subs…	35	3.7194e+06	1.40254e+07	3.12956e+06	3.84749e+06	3.17182e+07	2.99281e+07	7.75306e+07	7.2687e+07	8.88881e+07	8.46596e+07	3.39893e+07	3.71289e+07	n/a	n/a	n/a	n/a	High	High	High	High	High	High	High	High	1		93.5	85.8
P14618	Pyruvate kinase PKM [OS=Homo sapiens]	64	32	883	32	531	57.9	7.84	2146.33	32	cell organization and biogenesis;other metabolic processes;other biological processes	non-structural extracellular;cytosol;ER/Golgi;nucleus;other cell component	nucleic acid binding activity;kinase activity;other molecular function	Pf00224, Pf02887	5315	ENSG00000067225	PKM	A6NFK3; B2R5N8; B3KRY0; B4DFX8; B4DUU6; hsa:5315; P14618; P14786; Q53GK4; Q96E76; Q9BWB5; Q9UCV6; Q9UPF2	Photodynamic therapy-induced HIF-1 survival signaling; Amino acid metabolism; Clear cell renal cell carcinoma pathways; Metabolic reprogramming in colon cancer; Aerobic glycolysis; Glycolysis in senescence; Glucose metabolism in triple-negative breast cancer cells; Glycolysis and gluconeogenesis; Metabolic Epileptic Disorders	Neutrophil degranulation	10	391296	590758	38217.1	121870	6.60027e+07	6.31387e+07	1.76912e+08	1.78328e+08	1.96263e+08	1.83691e+08	5.53581e+07	5.88379e+07	Peak Found	High	Peak Found	Peak Found	High	High	High	High	High	High	High	High	1		4.3	1.2
P68371	Tubulin beta-4B chain [OS=Homo sapiens]	66	23	1155	1	445	49.8	4.89	2838.55	23	cell cycle OR cell proliferation;cell organization and biogenesis;stress response	non-structural extracellular;cytosol;cytoskeleton;other cytoplasmic organelle;other cell component	signal transduction activity or receptor binding;cytoskeletal activity;nucleic acid binding activity;other molecular function	Pf00091, Pf03953	10383	ENSG00000188229	TUBB4B	A2BFA2; hsa:10383; P05217; P68371	Alzheimer's disease and miRNA effects; Pathogenic Escherichia coli infection; Parkin-ubiquitin proteasomal system pathway; Alzheimer's disease	Neutrophil degranulation; Separation of Sister Chromatids; Resolution of Sister Chromatid Cohesion; RHO GTPases Activate Formins; EML4 and NUDC in mitotic spindle formation; Recruitment of NuMA to mitotic centrosomes; Regulation of PLK1 Activity at G2/M Transition; Loss of Nlp from mitotic centrosomes; Recruitment of mitotic centrosome proteins and complexes; Anchoring of the basal body to the pl…	42	223206	356020	9550.55	14708.9	8.26974e+07	8.13003e+07	2.233e+08	2.20543e+08	3.15247e+08	2.79993e+08	1.03091e+08	1.09827e+08	n/a	n/a	n/a	n/a	High	High	High	High	High	High	High	High	1		1.7	0.1
P07437	Tubulin beta chain [OS=Homo sapiens]	66	22	1286	4	444	49.6	4.89	3234.67	22	cell cycle OR cell proliferation;cell organization and biogenesis;stress response;transport;other biological processes	non-structural extracellular;other membranes;cytosol;cytoskeleton;nucleus;other cytoplasmic organelle;other cell component	signal transduction activity or receptor binding;cytoskeletal activity;other molecular function	Pf00091, Pf03953	203068	ENSG00000183311; ENSG00000196230; ENSG00000224156; ENSG00000227739; ENSG00000229684; ENSG00000232421; ENSG00000232575; ENSG00000235067	TUBB	hsa:203068; P05218; P07437; Q8WUC1; Q9CY33	Alzheimer's disease and miRNA effects; Pathogenic Escherichia coli infection; Parkin-ubiquitin proteasomal system pathway; Opioid receptor pathways; Alzheimer's disease; HDAC6 interactions in the central nervous system	Neutrophil degranulation; Potential therapeutics for SARS; Recruitment of NuMA to mitotic centrosomes; Regulation of PLK1 Activity at G2/M Transition; Loss of Nlp from mitotic centrosomes; Recruitment of mitotic centrosome proteins and complexes; Anchoring of the basal body to the plasma membrane; AURKA Activation by TPX2	15	13964.2	33560.1			1.34116e+07	1.36838e+07	2.72143e+07	2.488e+07	3.56451e+07	2.98512e+07	1.0006e+07	9.89139e+06	Peak Found	Peak Found	n/a	n/a	High	High	High	High	High	High	High	High	1		1.1
P01023	Alpha-2-macroglobulin [OS=Homo sapiens]	36	39	378	39	1474	163.2	6.46	613.77	39	stress response;developmental processes;other biological processes	non-structural extracellular;other cell component	signal transduction activity or receptor binding;enzyme regulator activity;other molecular function	Pf00207, Pf01835, Pf07677, Pf07678, Pf07703, Pf17789, Pf17791	2	ENSG00000175899	A2M	hsa:2; P01023; Q13677; Q59F47; Q5QTS0; Q68DN2; Q6PIY3; Q6PN97	Complement system; Dengue-2 interactions with complement and coagulation cascades; Complement and coagulation cascades	Degradation of the extracellular matrix; Platelet degranulation ; HDL assembly; Intrinsic Pathway of Fibrin Clot Formation	7	13145.6	21617.8	48399.3	76939.8	8.40963e+06	7.92872e+06	1.87586e+07	1.78299e+07	3.0755e+07	2.75864e+07	4.14827e+06	4.41171e+06	Peak Found	Peak Found	Peak Found	Peak Found	High	High	High	High	High	High	High	High	1		1.3	8.9
Q9Y490	Talin-1 [OS=Homo sapiens]	34	57	260	50	2541	269.6	6.07	311.44	57	cell adhesion;cell organization and biogenesis;signal transduction;other biological processes	non-structural extracellular;plasma membrane;other membranes;cytosol;cytoskeleton;other cell component	signal transduction activity or receptor binding;cytoskeletal activity;other molecular function	Pf00373, Pf01608, Pf08913, Pf09141, Pf16511, Pf21692	7094	ENSG00000137076	TLN1	A0A1S5UZ07; A6NMY0; hsa:7094; Q86YD0; Q9NZQ2; Q9UHH8; Q9UPX3; Q9Y490	Integrin-mediated cell adhesion; Primary focal segmental glomerulosclerosis (FSGS); Focal adhesion; TROP2 regulatory signaling	Platelet degranulation ; Signaling by BRAF and RAF1 fusions; XBP1(S) activates chaperone genes; SEMA3A-Plexin repulsion signaling by inhibiting Integrin adhesion; Smooth Muscle Contraction; Signaling by moderate kinase activity BRAF mutants; Paradoxical activation of RAF signaling by kinase inactive BRAF; Signaling downstream of RAS mutants; Signaling by RAF1 mutants; MAP2K and MAPK activation; S…	18		46752.4	7981.64	8520.47	3.751e+06	3.59451e+06	8.73417e+06	8.2401e+06	1.01726e+07	9.90156e+06	1.97047e+06	2.25059e+06	Peak Found	Peak Found	Peak Found	Peak Found	High	High	High	High	High	High	High	High	1		7.3	2.9
P07900	Heat shock protein HSP 90-alpha [OS=Homo sapiens]	63	36	685	22	732	84.6	5.02	1394.27	36	cell organization and biogenesis;protein metabolism;DNA metabolism;other metabolic processes;stress response;transport;developmental processes;other biological processes	non-structural extracellular;extracellular matrix;plasma membrane;other membranes;cytosol;cytoskeleton;mitochondrion;nucleus;other cytoplasmic organelle;other cell component	signal transduction activity or receptor binding;enzyme regulator activity;cytoskeletal activity;nucleic acid binding activity;other molecular function	Pf00183, Pf13589	3320	ENSG00000080824	HSP90AA1	A8K500; B3KPJ9; hsa:3320; P07900; Q2PP14; Q5CAQ6; Q5CAQ7; Q9BVQ5	Nucleotide-binding oligomerization domain (NOD) pathway; TNF-alpha signaling pathway; Corticotropin-releasing hormone signaling pathway; Aryl hydrocarbon receptor pathway; Ebstein-Barr virus LMP1 signaling; Aryl hydrocarbon receptor pathway; Constitutive androstane receptor pathway; Pregnane X receptor pathway; Glucocorticoid receptor pathway; Nuclear receptors meta-pathway; NRF2 pathway; Photody…	Neutrophil degranulation; Estrogen-dependent gene expression; Regulation of actin dynamics for phagocytic cup formation; Potential therapeutics for SARS; The role of GTSE1 in G2/M progression after G2 checkpoint; HSP90 chaperone cycle for steroid hormone receptors (SHR) in the presence of ligand; Recruitment of NuMA to mitotic centrosomes; Aggrephagy; SARS-CoV-2 activates/modulates innate and ada…	71	1.13333e+07	1.33894e+07	9.85188e+06	1.0716e+07	6.57805e+07	6.20556e+07	1.51155e+08	1.39463e+08	1.61751e+08	1.63331e+08	5.36531e+07	5.78345e+07	Peak Found	Peak Found	Peak Found	Peak Found	High	High	High	High	High	High	High	High	1		80.3	128
Q16555	Dihydropyrimidinase-related protein 2 [OS=Homo sapiens]	66	25	451	21	572	62.3	6.38	964.2	25	cell organization and biogenesis;other metabolic processes;transport;developmental processes;signal transduction;other biological processes	plasma membrane;other membranes;cytosol;cytoskeleton	other molecular function	Pf01979	1808	ENSG00000092964	DPYSL2	A8K5H2; B4DR31; D3DSS7; hsa:1808; O00424; Q16555	Microtubule cytoskeleton regulation; Brain-derived neurotrophic factor (BDNF) signaling pathway	Recycling pathway of L1; CRMPs in Sema3A signaling	4	16355.5	29459.5	23010.6	15928.6	1.16532e+07	1.09802e+07	3.50702e+07	3.40772e+07	3.80239e+07	3.6734e+07	1.15838e+07	1.24293e+07	Peak Found	Peak Found	Peak Found	Peak Found	High	High	High	High	High	High	High	High	1		1	1.7
P21333	Filamin-A [OS=Homo sapiens]	33	57	294	57	2647	280.6	6.06	373.78	57	cell cycle OR cell proliferation;cell organization and biogenesis;protein metabolism;RNA metabolism OR transcription;other metabolic processes;stress response;transport;developmental processes;signal transduction;other biological processes	non-structural extracellular;plasma membrane;other membranes;cytosol;cytoskeleton;ER/Golgi;nucleus;other cell component	signal transduction activity or receptor binding;cytoskeletal activity;other molecular function	Pf00307, Pf00630	2316	ENSG00000196924	FLNA	E9KL45; hsa:2316; P21333; Q5HY53; Q5HY55; Q8NF52	Androgen receptor signaling pathway; Prolactin signaling pathway; Focal adhesion; Hypothesized pathways in pathogenesis of cardiovascular disease; MAPK signaling pathway; IL-4 signaling pathway; Ebola virus infection in host; Joubert syndrome; NPHP1 deletion syndrome	OAS antiviral response; Platelet degranulation ; RHO GTPases activate PAKs; GP1b-IX-V activation signalling; Cell-extracellular matrix interactions	14		10678.7	5920.51		5.65171e+06	5.41473e+06	1.34501e+07	1.23727e+07	1.83087e+07	1.7698e+07	4.67927e+06	5.16092e+06	n/a	Peak Found	Peak Found	n/a	High	High	High	High	High	High	High	High	1		1	1.2
P07814	Bifunctional glutamate/proline--tRNA ligase [OS=Homo sapiens]	40	46	352	45	1512	170.5	7.33	558.35	46	cell organization and biogenesis;protein metabolism;RNA metabolism OR transcription;other metabolic processes;stress response;other biological processes	plasma membrane;other membranes;cytosol;other cell component	nucleic acid binding activity;other molecular function	Pf00458, Pf00587, Pf00749, Pf03129, Pf03950, Pf09180, Pf20974	2058	ENSG00000136628	EPRS1	A0AVA9; B9EGH3; hsa:2058; P07814; Q05BP6; Q05DF8; Q5DSM1; Q5H9S5; Q6PD57; Q86X73	Parkinson's disease pathway; VEGFA-VEGFR2 signaling; Amino acid metabolism	tRNA modification in the nucleus and cytosol; Selenoamino acid metabolism; Cytosolic tRNA aminoacylation	6	43789.4	21772.5			7.45772e+06	7.31578e+06	1.89151e+07	1.82741e+07	1.76014e+07	1.64416e+07	6.3509e+06	6.76923e+06	Peak Found	Peak Found	n/a	n/a	High	High	High	High	High	High	High	High	1	Met-loss+Acetyl [N-Term]	2.6
P06576	ATP synthase subunit beta, mitochondrial [OS=Homo sapiens]	68	22	345	22	529	56.5	5.4	721.38	22	other metabolic processes;transport;developmental processes;other biological processes	plasma membrane;other membranes;mitochondrion;other cell component	signal transduction activity or receptor binding;transporter activity;other molecular function	Pf00006, Pf02874	506	ENSG00000110955	ATP5F1B	A8K4X0; hsa:506; P06576; Q14283	Electron transport chain: OXPHOS system in mitochondria; 7q11.23 copy number variation syndrome; Oxidative phosphorylation	Transcriptional activation of mitochondrial biogenesis; Mitochondrial protein import; Mitochondrial protein degradation; Cristae formation; Formation of ATP by chemiosmotic coupling	8	15476.6	79116.2			6.66753e+06	6.11626e+06	1.71741e+07	1.65776e+07	1.43287e+07	1.37317e+07	6.67047e+06	6.9588e+06	Peak Found	Peak Found	n/a	n/a	High	High	High	High	High	High	High	High	1		3.3
P08238	Heat shock protein HSP 90-beta [OS=Homo sapiens]	64	36	664	21	724	83.2	5.03	1379.1	36	cell organization and biogenesis;protein metabolism;DNA metabolism;other metabolic processes;stress response;other biological processes	non-structural extracellular;plasma membrane;other membranes;cytosol;nucleus;other cell component	enzyme regulator activity;cytoskeletal activity;nucleic acid binding activity;other molecular function	Pf00183, Pf13589	3326	ENSG00000096384	HSP90AB1	B2R5P0; hsa:3326; P08238; Q5T9W7; Q9NQW0; Q9NTK6	Nuclear receptors meta-pathway; NRF2 pathway; Focal adhesion: PI3K-Akt-mTOR-signaling pathway; PI3K-Akt signaling pathway	Neutrophil degranulation; Potential therapeutics for SARS; Regulation of actin dynamics for phagocytic cup formation; The role of GTSE1 in G2/M progression after G2 checkpoint; HSP90 chaperone cycle for steroid hormone receptors (SHR) in the presence of ligand; SARS-CoV-2 activates/modulates innate and adaptive immune responses; Aryl hydrocarbon receptor signalling; Estrogen-dependent gene expres…	25	186957	194595	54592.3	7823.66	1.58214e+07	1.49324e+07	5.80426e+07	5.27785e+07	6.16746e+07	6.06111e+07	2.38199e+07	2.54263e+07	Peak Found	Peak Found	Peak Found	Peak Found	High	High	High	High	High	High	High	High	1		5.3	1.1
P27708	CAD protein [OS=Homo sapiens]	31	48	332	48	2225	242.8	6.46	494.26	48	protein metabolism;other metabolic processes;stress response;transport;developmental processes;other biological processes	cytosol;nucleus;other cell component	kinase activity;other molecular function	Pf00117, Pf00185, Pf00988, Pf01979, Pf02142, Pf02729, Pf02786, Pf02787	790	ENSG00000084774	CAD	D6W552; hsa:790; P27708; Q6P0Q0; Q96CK3	Endothelin pathways; Amino acid metabolism; Pyrimidine metabolism	Pyrimidine biosynthesis	4	26229	16674.2	7691.53	9538.49	7.76603e+06	7.6028e+06	1.71278e+07	1.57532e+07	1.85684e+07	1.62682e+07	7.90456e+06	8.15859e+06	Peak Found	Peak Found	Peak Found	Peak Found	High	High	High	High	High	High	High	High	1	Met-loss+Acetyl [N-Term]	1.7	1.3
P09874	Poly [ADP-ribose] polymerase 1 [OS=Homo sapiens]	43	37	395	37	1014	113	8.88	701.8	37	cell organization and biogenesis;protein metabolism;DNA metabolism;RNA metabolism OR transcription;other metabolic processes;stress response;signal transduction;other biological processes	cytosol;mitochondrion;nucleus;other cell component	nucleic acid binding activity;other molecular function	Pf00533, Pf00644, Pf00645, Pf02877, Pf05406, Pf08063, Pf21728	142	ENSG00000143799	PARP1	B1ANJ4; hsa:142; P09874; Q8IUZ9	Corticotropin-releasing hormone signaling pathway; Nanoparticle triggered regulated necrosis; Fas ligand pathway and stress induction of heat shock proteins; NAD metabolism, sirtuins and aging; NAD+ metabolism; NAD+ biosynthetic pathways; Breast cancer pathway; Acute viral myocarditis; Joubert syndrome; Male infertility; Base excision repair; IL-18 signaling pathway; DNA repair pathways, full net…	SUMOylation of DNA damage response and repair proteins; Downregulation of SMAD2/3:SMAD4 transcriptional activity; HDR through MMEJ (alt-NHEJ); Formation of Incision Complex in GG-NER; DNA Damage Recognition in GG-NER; vRNA Synthesis; POLB-Dependent Long Patch Base Excision Repair; Dual Incision in GG-NER	25	110156	186231	29620.4	26693.2	9.52973e+06	8.66849e+06	3.12752e+07	3.05911e+07	2.65049e+07	2.54792e+07	7.08012e+06	7.50609e+06	Peak Found	Peak Found	Peak Found	Peak Found	High	High	High	High	High	High	High	High	1		8.7	3.3
Q13509	Tubulin beta-3 chain [OS=Homo sapiens]	57	20	1048	5	450	50.4	4.93	2583.8	20	cell cycle OR cell proliferation;cell organization and biogenesis;developmental processes;signal transduction	cytoskeleton;other cell component	signal transduction activity or receptor binding;cytoskeletal activity;other molecular function	Pf00091, Pf03953	10381	ENSG00000258947	TUBB3	A8K854; hsa:10381; Q13509; Q9BTZ0; Q9BW10	Alzheimer's disease and miRNA effects; Pathogenic Escherichia coli infection; Parkin-ubiquitin proteasomal system pathway; Exercise-induced circadian regulation; Alzheimer's disease; Cell lineage map for neuronal differentiation; HDAC6 interactions in the central nervous system	COPI-dependent Golgi-to-ER retrograde traffic; MHC class II antigen presentation; Kinesins; Post-chaperonin tubulin folding pathway; Separation of Sister Chromatids; The role of GTSE1 in G2/M progression after G2 checkpoint; Aggrephagy; Resolution of Sister Chromatid Cohesion; RHO GTPases Activate Formins; EML4 and NUDC in mitotic spindle formation; PKR-mediated signaling; COPI-independent Golgi-…	38	4925.66	32626.4		4770.41	8.87053e+06	8.47215e+06	1.93585e+07	1.92215e+07	2.70348e+07	2.39409e+07	9.51176e+06	1.00628e+07	n/a	Peak Found	n/a	n/a	High	High	High	High	High	High	High	High	1		0.8	0.6
P13010	X-ray repair cross-complementing protein 5 [OS=Homo sapiens]	55	27	309	26	732	82.7	5.81	669.35	27	cell cycle OR cell proliferation;cell organization and biogenesis;DNA metabolism;other metabolic processes;stress response;developmental processes;other biological processes	non-structural extracellular;plasma membrane;other membranes;cytosol;nucleus;other cell component	enzyme regulator activity;nucleic acid binding activity;other molecular function	Pf02735, Pf03730, Pf03731, Pf08785	7520	ENSG00000079246	XRCC5	A8K3X5; hsa:7520; P13010; Q0Z7V0; Q4VBQ5; Q53HH7; Q7M4N0; Q9UCQ0; Q9UCQ1	Non-homologous end joining; Male infertility; DNA repair pathways, full network; p53 transcriptional gene network	Neutrophil degranulation; Cytosolic sensors of pathogen-associated DNA ; Nonhomologous End-Joining (NHEJ); 2-LTR circle formation; IRF3-mediated induction of type I IFN	9	160425	317693	16632.8	9375.67	6.16663e+06	6.87349e+06	1.79889e+07	1.81127e+07	1.78073e+07	1.7077e+07	7.15881e+06	7.31051e+06	Peak Found	Peak Found	Peak Found	Peak Found	High	High	High	High	High	High	High	High	1		18.9	2
P08670	Vimentin [OS=Homo sapiens]	76	34	523	32	466	53.6	5.12	1153.44	34	cell organization and biogenesis;stress response;developmental processes;signal transduction;other biological processes	plasma membrane;other membranes;cytosol;cytoskeleton;nucleus;other cytoplasmic organelle;other cell component	cytoskeletal activity;nucleic acid binding activity;other molecular function	Pf00038, Pf04732	7431	ENSG00000026025	VIM	B0YJC2; D3DRU4; hsa:7431; P08670; Q15867; Q15868; Q15869; Q548L2; Q6LER9; Q8N850; Q96ML2; Q9NTM3	Allograft rejection; Spinal cord injury; Primary focal segmental glomerulosclerosis (FSGS); Mammary gland development pathway - Puberty (Stage 2 of 4); Apoptosis-related network due to altered Notch3 in ovarian cancer; Striated muscle contraction pathway; TGF-beta signaling in thyroid cells for epithelial-mesenchymal transition; Ciliary landscape; Burn wound healing; CCL18 signaling pathway; TROP…	Aggrephagy; Interleukin-4 and Interleukin-13 signaling; Chaperone Mediated Autophagy; Late endosomal microautophagy; Striated Muscle Contraction; RHOBTB1 GTPase cycle; Caspase-mediated cleavage of cytoskeletal proteins	21	2.06256e+06	2.63271e+06	464107	479449	4.22438e+07	3.99473e+07	9.78496e+07	9.14378e+07	1.06592e+08	1.09968e+08	1.44473e+07	1.52791e+07	Peak Found	High	Peak Found	Peak Found	High	High	High	High	High	High	High	High	1		37.8	14.6
P08133	Annexin A6 [OS=Homo sapiens]	67	38	462	38	673	75.8	5.6	872.69	38	cell organization and biogenesis;stress response;transport;developmental processes;signal transduction;other biological processes	plasma membrane;other membranes;mitochondrion;other cytoplasmic organelle;other cell component	transporter activity;cytoskeletal activity;other molecular function	Pf00191	309	ENSG00000197043	ANXA6	B7Z8A7; D3DQH4; E9PGK1; hsa:309; P08133; Q6ZT79	Calcium regulation in cardiac cells; Prostaglandin synthesis and regulation	Smooth Muscle Contraction	3	511198	675737	130475	182294	2.66309e+07	2.61519e+07	6.62033e+07	6.23064e+07	4.78192e+07	4.58173e+07	1.56505e+07	1.7154e+07	Peak Found	Peak Found	Peak Found	Peak Found	High	High	High	High	High	High	High	High	1		15.7	7.9
P49588	Alanine--tRNA ligase, cytoplasmic [OS=Homo sapiens]	47	32	300	32	968	106.7	5.53	533.79	32	protein metabolism;RNA metabolism OR transcription;other metabolic processes;developmental processes;other biological processes	cytosol;mitochondrion;other cell component	nucleic acid binding activity;other molecular function	Pf01411, Pf02272, Pf07973	16	ENSG00000090861	AARS1	A6NF14; B4DR45; hsa:16; P49588; Q53GV7; Q96FA0	IL-18 signaling pathway	Cytosolic tRNA aminoacylation	2	83572.4	171799	10323.3	4400.62	5.59927e+06	5.28676e+06	1.54608e+07	1.51944e+07	1.68102e+07	1.57021e+07	5.72251e+06	6.07723e+06	Peak Found	Peak Found	Peak Found	Peak Found	High	High	High	High	High	High	High	High	1		11.9	1.3
O75643	U5 small nuclear ribonucleoprotein 200 kDa helicase [OS=Homo sapiens]	32	52	300	52	2136	244.4	6.06	374.84	52	cell organization and biogenesis;RNA metabolism OR transcription;other metabolic processes	nucleus	other molecular function	Pf00270, Pf00271, Pf02889, Pf18149, Pf21188	23020	ENSG00000144028	SNRNP200	hsa:23020; O75643; O94884; Q6NZY0; Q6PX59; Q8NBE6; Q96IF2; Q9H7S0	2q11.2 copy number variation syndrome	mRNA Splicing - Major Pathway; mRNA Splicing - Minor Pathway	3	415405	128837	253597	162606	5.31346e+06	5.119e+06	1.53855e+07	1.49686e+07	1.37709e+07	1.36313e+07	4.41497e+06	4.58739e+06	Peak Found	Peak Found	Peak Found	Peak Found	High	High	High	High	High	High	High	High	1		23.6	39.6
Q92616	Stalled ribosome sensor GCN1 [OS=Homo sapiens]	26	51	275	51	2671	292.5	7.43	410.66	51	cell organization and biogenesis;protein metabolism;other metabolic processes;stress response;other biological processes	cytosol;translational apparatus;other cell component	enzyme regulator activity;translation activity;nucleic acid binding activity;other molecular function		10985	ENSG00000089154	GCN1	A8KAY1; hsa:10985; O95001; O95651; Q6P2S3; Q86X65; Q8N5I5; Q8WU80; Q92616; Q99736; Q9UE60		Response of EIF2AK4 (GCN2) to amino acid deficiency	1	11501.3	24338.3	6297.94	6335.42	3.07362e+06	2.89868e+06	6.88547e+06	7.46998e+06	7.82542e+06	7.17231e+06	2.58123e+06	2.68547e+06	Peak Found	Peak Found	Peak Found	Peak Found	High	High	High	High	High	High	High	High	1		3.5	2.5
Q86VP6	Cullin-associated NEDD8-dissociated protein 1 [OS=Homo sapiens]	35	32	362	30	1230	136.3	5.78	703.99	32	cell organization and biogenesis;protein metabolism;other metabolic processes;other biological processes	non-structural extracellular;cytosol;ER/Golgi;nucleus;other cell component	other molecular function	Pf08623, Pf13513	55832	ENSG00000111530	CAND1	B2RAU3; hsa:55832; O94918; Q6PIY4; Q86VP6; Q8NDJ4; Q96JZ9; Q96T19; Q9BTC4; Q9H0G2; Q9P0H7; Q9UF85	Endoderm differentiation	Neutrophil degranulation; Neddylation; Iron uptake and transport	4	447509	624978	127014	128287	8.76813e+06	8.00372e+06	2.04577e+07	2.01396e+07	2.67632e+07	2.37619e+07	8.97999e+06	8.94525e+06	Peak Found	Peak Found	Peak Found	Peak Found	High	High	High	High	High	High	High	High	1	Met-loss+Acetyl [N-Term]	33.1	15.3
O14980	Exportin-1 [OS=Homo sapiens]	38	31	401	31	1071	123.3	6.06	706.14	31	other metabolic processes;transport;other biological processes	other membranes;cytosol;nucleus;other cell component	nucleic acid binding activity;other molecular function	Pf03810, Pf08389, Pf08767, Pf18777, Pf18784, Pf18787	7514	ENSG00000082898	XPO1	A6NL14; A8K1K5; D6W5E2; hsa:7514; O14980; Q63HP8; Q68CP3; Q99433	eIF5A regulation in response to inhibition of the nuclear export system; 22q11.2 copy number variation syndrome	Separation of Sister Chromatids; MAPK6/MAPK4 signaling; NPAS4 regulates expression of target genes; Resolution of Sister Chromatid Cohesion; RHO GTPases Activate Formins; EML4 and NUDC in mitotic spindle formation; Rev-mediated nuclear export of HIV RNA; NEP/NS2 Interacts with the Cellular Export Machinery; Amplification of signal from unattached kinetochores via a MAD2 inhibitory signal; Heme si…	19					9.11872e+06	8.98806e+06	2.1051e+07	2.08326e+07	2.02989e+07	2.01862e+07	8.17487e+06	9.02899e+06	n/a	n/a	n/a	n/a	High	High	High	High	High	High	High	High	1
Q6P2Q9	Pre-mRNA-processing-splicing factor 8 [OS=Homo sapiens]	29	51	260	51	2335	273.4	8.84	263.31	51	cell organization and biogenesis;RNA metabolism OR transcription;other metabolic processes;other biological processes	nucleus	nucleic acid binding activity;other molecular function	Pf01398, Pf08082, Pf08083, Pf08084, Pf10596, Pf10597, Pf10598, Pf12134	10594	ENSG00000174231; ENSG00000274442	PRPF8	hsa:10594; O14547; O75965; Q6P2Q9	mRNA processing	mRNA Splicing - Major Pathway; mRNA Splicing - Minor Pathway	3	47129.4	56731.3	34599	41879.2	4.7602e+06	4.77292e+06	1.37504e+07	1.30954e+07	1.30055e+07	1.31645e+07	4.50629e+06	4.78911e+06	Peak Found	Peak Found	Peak Found	Peak Found	High	High	High	High	High	High	High	High	1		6.1	8.6
P06733	Alpha-enolase [OS=Homo sapiens]	72	25	710	20	434	47.1	7.39	1754.97	25	other metabolic processes;other biological processes	plasma membrane;other membranes;cytosol;cytoskeleton;nucleus;other cell component	nucleic acid binding activity;other molecular function	Pf00113, Pf03952	2023	ENSG00000074800	ENO1	B2RD59; hsa:2023; P06733; P22712; Q16704; Q4TUS4; Q53FT9; Q53HR3; Q658M5; Q6GMP2; Q71V37; Q7Z3V6; Q8WU71; Q96GV1; Q9BT62; Q9UCH6; Q9UM55	Clear cell renal cell carcinoma pathways; Metabolic reprogramming in colon cancer; Aerobic glycolysis; IL-18 signaling pathway; Glycolysis and gluconeogenesis; Metabolic Epileptic Disorders	Glycolysis; Gluconeogenesis; Manipulation of host energy metabolism	9	944355	521157	31543.7	31381.7	4.92956e+07	4.50018e+07	9.93137e+07	9.48216e+07	1.42545e+08	1.31821e+08	3.34926e+07	3.49923e+07	Peak Found	High	Peak Found	Peak Found	High	High	High	High	High	High	High	High	1		9.6	0.8
Q7L576	Cytoplasmic FMR1-interacting protein 1 [OS=Homo sapiens]	35	36	343	21	1253	145.1	6.9	478.16	36	cell organization and biogenesis;developmental processes;signal transduction;other biological processes	non-structural extracellular;cytosol;other cell component	cytoskeletal activity;nucleic acid binding activity;other molecular function	Pf05994, Pf07159	23191	ENSG00000273749; ENSG00000288461	CYFIP1	A8K6D9; hsa:23191; Q14467; Q5IED0; Q6ZSX1; Q7L576; Q9BSD9; Q9BVC7	Brain-derived neurotrophic factor (BDNF) signaling pathway; Prader-Willi and Angelman syndrome; Fragile X syndrome; Disruption of postsynaptic signaling by CNV; 15q11.2 copy number variation syndrome; G13 signaling pathway	Neutrophil degranulation; Regulation of actin dynamics for phagocytic cup formation; FCGR3A-mediated phagocytosis; VEGFA-VEGFR2 Pathway; RAC1 GTPase cycle; RHOG GTPase cycle; RHO GTPases Activate WASPs and WAVEs; RAC2 GTPase cycle; RAC3 GTPase cycle	15	145183	103550	128643	142708	5.60366e+06	4.83978e+06	1.76686e+07	1.60312e+07	1.60179e+07	1.43395e+07	6.58176e+06	6.77048e+06	Peak Found	Peak Found	Peak Found	Peak Found	High	High	High	High	High	High	High	High	1		11.3	23.9
P78371	T-complex protein 1 subunit beta [OS=Homo sapiens]	61	24	351	24	535	57.5	6.46	724.45	24	cell organization and biogenesis;protein metabolism;other metabolic processes;other biological processes	non-structural extracellular;cytosol;cytoskeleton;other cytoplasmic organelle;other cell component	other molecular function	Pf00118	10576	ENSG00000166226	CCT2	A8K402; B5BTY7; B7Z243; B7Z7K4; B7ZAT2; hsa:10576; P78371; Q14D36; Q6IAT3	16p11.2 proximal deletion syndrome	Neutrophil degranulation; Formation of tubulin folding intermediates by CCT/TriC; Association of TriC/CCT with target proteins during biosynthesis; Cooperation of PDCL (PhLP1) and TRiC/CCT in G-protein beta folding; Prefoldin mediated transfer of substrate to CCT/TriC; RHOBTB2 GTPase cycle; Folding of actin by CCT/TriC; BBSome-mediated cargo-targeting to cilium; RHOBTB1 GTPase cycle	10	20505	68532	34929.7	5622.27	1.0309e+07	9.49784e+06	2.22247e+07	2.00101e+07	2.50924e+07	2.38103e+07	5.44398e+06	6.26458e+06	Peak Found	Peak Found	Peak Found	Peak Found	High	High	High	High	High	High	High	High	1	Met-loss+Acetyl [N-Term]	2.7	1.9
P05023	Sodium/potassium-transporting ATPase subunit alpha-1 [OS=Homo sapiens]	42	35	313	19	1023	112.8	5.49	462.93	35	transport;other biological processes	plasma membrane;other membranes;cytoskeleton;ER/Golgi;other cell component	transporter activity;other molecular function	Pf00122, Pf00689, Pf00690, Pf13246	476	ENSG00000163399	ATP1A1	B2RBR6; B7Z2T5; B7Z3U6; F5H3A1; hsa:476; P05023; Q16689; Q6LDM4; Q9UCN1; Q9UJ20; Q9UJ21	Pre-implantation embryo; Proximal tubule transport; Arsenic metabolism and reactive oxygen species generation	Potential therapeutics for SARS; Ion homeostasis; Ion transport by P-type ATPases	6	1.86421e+06	2.43836e+06	1.36544e+06	1.88213e+06	9.82477e+06	9.00717e+06	1.91279e+07	1.80876e+07	2.06913e+07	1.98341e+07	7.25922e+06	7.57816e+06	Peak Found	High	Peak Found	Peak Found	High	High	High	High	High	High	High	High	1		96.9	139.1
Q14195	Dihydropyrimidinase-related protein 3 [OS=Homo sapiens]	55	20	308	16	570	61.9	6.49	606.77	20	cell organization and biogenesis;stress response;developmental processes;other biological processes	non-structural extracellular;cytosol;cytoskeleton;ER/Golgi;other cell component	cytoskeletal activity;other molecular function	Pf01979	1809	ENSG00000113657	DPYSL3	B3SXQ8; hsa:1809; Q14195; Q93012		CRMPs in Sema3A signaling	1	27088.3	10550.4		13467.5	3.16993e+06	2.93496e+06	9.49801e+06	9.04635e+06	1.37272e+07	1.27326e+07	3.34903e+06	3.4551e+06	Peak Found	Peak Found	n/a	Peak Found	High	High	High	High	High	High	High	High	1		2.6	3.9
P17987	T-complex protein 1 subunit alpha [OS=Homo sapiens]	63	25	308	25	556	60.3	6.11	627.8	25	cell organization and biogenesis;protein metabolism;other metabolic processes;other biological processes	cytosol;cytoskeleton;ER/Golgi;other cell component	other molecular function	Pf00118	6950	ENSG00000120438	TCP1	E1P5B2; hsa:6950; P17987; Q15556; Q5TCM3	16p11.2 proximal deletion syndrome	Formation of tubulin folding intermediates by CCT/TriC; BBSome-mediated cargo-targeting to cilium; Gene and protein expression by JAK-STAT signaling after Interleukin-12 stimulation; Association of TriC/CCT with target proteins during biosynthesis; Cooperation of PDCL (PhLP1) and TRiC/CCT in G-protein beta folding; Prefoldin mediated transfer of substrate to CCT/TriC; Folding of actin by CCT/TriC	8	128911	184479	101176	126720	9.30684e+06	9.14196e+06	1.94608e+07	1.91797e+07	2.10273e+07	1.93586e+07	6.99696e+06	7.53733e+06	Peak Found	Peak Found	Peak Found	Peak Found	High	High	High	High	High	High	High	High	1	Acetyl [N-Term]	11.1	15.5
P68363	Tubulin alpha-1B chain [OS=Homo sapiens]	71	25	1078	2	451	50.1	5.06	2341.28	25	cell cycle OR cell proliferation;cell organization and biogenesis;transport;other biological processes	cytoskeleton;other cell component	cytoskeletal activity;nucleic acid binding activity;other molecular function	Pf00091, Pf03953	10376	ENSG00000123416	TUBA1B	hsa:10376; P04687; P05209; P68363; Q27I68; Q8WU19	Alzheimer's disease and miRNA effects; Pathogenic Escherichia coli infection; Allograft rejection; Parkin-ubiquitin proteasomal system pathway; Alzheimer's disease	MHC class II antigen presentation; Recruitment of NuMA to mitotic centrosomes; Hedgehog 'off' state; PKR-mediated signaling; RHO GTPases Activate Formins; Recycling pathway of L1; Intraflagellar transport; COPI-dependent Golgi-to-ER retrograde traffic; Separation of Sister Chromatids; The role of GTSE1 in G2/M progression after G2 checkpoint; Translocation of SLC2A4 (GLUT4) to the plasma membrane…	36	703252	997874	368657	392480	1.67508e+08	1.54697e+08	4.20927e+08	4.03507e+08	5.31546e+08	5.07953e+08	1.44431e+08	1.60021e+08	n/a	Peak Found	Peak Found	Peak Found	High	High	High	High	High	High	High	High	1		2.9	2.5
P04350	Tubulin beta-4A chain [OS=Homo sapiens]	58	18	848	1	444	49.6	4.88	1924.13	18	cell cycle OR cell proliferation;cell organization and biogenesis;other biological processes	cytosol;cytoskeleton;other cell component	cytoskeletal activity;other molecular function	Pf00091, Pf03953	10382	ENSG00000104833	TUBB4A	B3KQP4; hsa:10382; P04350; Q969E5	Alzheimer's disease and miRNA effects; Pathogenic Escherichia coli infection; Parkin-ubiquitin proteasomal system pathway; Alzheimer's disease	Translocation of SLC2A4 (GLUT4) to the plasma membrane; Intraflagellar transport; Recycling pathway of L1; COPI-dependent Golgi-to-ER retrograde traffic; Separation of Sister Chromatids; The role of GTSE1 in G2/M progression after G2 checkpoint; Microtubule-dependent trafficking of connexons from Golgi to the plasma membrane; Gap junction assembly; MHC class II antigen presentation; Resolution of…	41													n/a	n/a	n/a	n/a	High	High	High	High	High	High	High	High	1
Q71U36	Tubulin alpha-1A chain [OS=Homo sapiens]	71	25	1065	2	451	50.1	5.06	2325.48	25	cell cycle OR cell proliferation;cell organization and biogenesis;other metabolic processes;transport;developmental processes;signal transduction;other biological processes	plasma membrane;other membranes;cytosol;cytoskeleton;other cytoplasmic organelle;other cell component	cytoskeletal activity;other molecular function	Pf00091, Pf03953	7846	ENSG00000167552	TUBA1A	A8K0B8; G3V1U9; hsa:7846; P04687; P05209; Q71U36	Alzheimer's disease and miRNA effects; Pathogenic Escherichia coli infection; Parkin-ubiquitin proteasomal system pathway; Alzheimer's disease; PAFAH1B1 copy number variation	Separation of Sister Chromatids; The role of GTSE1 in G2/M progression after G2 checkpoint; Resolution of Sister Chromatid Cohesion; RHO GTPases Activate Formins; EML4 and NUDC in mitotic spindle formation; Recycling pathway of L1; MHC class II antigen presentation; HSP90 chaperone cycle for steroid hormone receptors (SHR) in the presence of ligand; PKR-mediated signaling; Recruitment of mitotic …	42					587246	719349	1.09032e+06	1.29692e+06	2.33288e+06	2.41441e+06	856568	863648	n/a	n/a	n/a	n/a	High	High	High	High	High	High	High	High	1
Q9P2B2	Prostaglandin F2 receptor negative regulator [OS=Homo sapiens]	36	31	435	31	879	98.5	6.61	871.46	31	cell organization and biogenesis;other biological processes	other membranes;ER/Golgi		Pf07686	5738	ENSG00000134247	PTGFRN	hsa:5738; Q5VVU9; Q8N2K6; Q9P2B2	Prostaglandin synthesis and regulation		1	5.43937e+06	7.29016e+06	1.31694e+06	1.46121e+06	5.99966e+07	5.85396e+07	1.41125e+08	1.26653e+08	1.32391e+08	1.24578e+08	3.73114e+07	3.84426e+07	High	High	Peak Found	Peak Found	High	High	High	High	High	High	High	High	1		64.2	27
P11586	C-1-tetrahydrofolate synthase, cytoplasmic [OS=Homo sapiens]	53	36	310	36	935	101.5	7.3	513.79	36	other metabolic processes;developmental processes;other biological processes	cytosol;mitochondrion	other molecular function	Pf00763, Pf01268, Pf02882	4522	ENSG00000100714	MTHFD1	A0A024R652; A0A384N5Y3; B2R5Y2; G3V2B8; hsa:4522; P11586; Q86VC9; Q9BVP5	Folate metabolism; One-carbon metabolism; Trans-sulfuration, one-carbon metabolism and related pathways; Male infertility; Spina bifida	Metabolism of folate and pterines	6	132407	285929	171434	250360	8.32571e+06	8.61862e+06	2.14255e+07	2.00399e+07	2.39798e+07	2.25252e+07	6.31681e+06	6.80464e+06	Peak Found	Peak Found	Peak Found	Peak Found	High	High	High	High	High	High	High	High	1	Met-loss [N-Term]	13.5	27.4
P35579	Myosin-9 [OS=Homo sapiens]	26	38	212	33	1960	226.4	5.6	281.98	38	cell cycle OR cell proliferation;cell organization and biogenesis;protein metabolism;stress response;transport;developmental processes;signal transduction;other biological processes	plasma membrane;other membranes;cytosol;cytoskeleton;nucleus;other cell component	signal transduction activity or receptor binding;cytoskeletal activity;other molecular function	Pf00063, Pf01576, Pf02736	4627	ENSG00000100345	MYH9	A8K6E4; hsa:4627; O60805; P35579; Q60FE2; Q86T83	Primary focal segmental glomerulosclerosis (FSGS); VEGFA-VEGFR2 signaling; Nephrotic syndrome; HDAC6 interactions in the central nervous system	Signaling by ALK fusions and activated point mutants; Translocation of SLC2A4 (GLUT4) to the plasma membrane; RHO GTPases activate PAKs; EPHA-mediated growth cone collapse; Regulation of actin dynamics for phagocytic cup formation; FCGR3A-mediated phagocytosis; Sensory processing of sound by inner hair cells of the cochlea; Sensory processing of sound by outer hair cells of the cochlea; RHO GTPas…	17	33014.2	60102.8	11914.7	18364.1	2.71595e+06	2.38341e+06	1.03337e+07	9.83341e+06	9.58865e+06	9.41177e+06	3.78275e+06	3.55609e+06	Peak Found	Peak Found	Peak Found	Peak Found	High	High	High	High	High	High	High	High	1		7.5	4.8
P00558	Phosphoglycerate kinase 1 [OS=Homo sapiens]	67	22	578	17	417	44.6	8.1	1234.49	22	protein metabolism;other metabolic processes;stress response;other biological processes	non-structural extracellular;other membranes;cytosol	kinase activity;other molecular function	Pf00162	5230	ENSG00000102144	PGK1	A8K4W6; B7Z7A9; hsa:5230; P00558; Q5J7W1; Q6IBT6; Q8NI87	Cori cycle; Photodynamic therapy-induced HIF-1 survival signaling; VEGFA-VEGFR2 signaling; Clear cell renal cell carcinoma pathways; Metabolic reprogramming in colon cancer; Aerobic glycolysis; Glycolysis in senescence; Warburg effect modulated by deubiquitinating enzymes and their substrates; Glycolysis and gluconeogenesis; Metabolic Epileptic Disorders	Glycolysis; Gluconeogenesis; Manipulation of host energy metabolism	13	238809	213883	54549.1	22156.2	4.55664e+07	4.39177e+07	1.1439e+08	1.06641e+08	1.38306e+08	1.36308e+08	3.71675e+07	3.90928e+07	Peak Found	Peak Found	Peak Found	Peak Found	High	High	High	High	High	High	High	High	1		3	0.9
Q9P2J5	Leucine--tRNA ligase, cytoplasmic [OS=Homo sapiens]	37	33	227	33	1176	134.4	7.3	365.26	33	cell organization and biogenesis;protein metabolism;RNA metabolism OR transcription;other metabolic processes;stress response;other biological processes	cytosol;ER/Golgi;nucleus;other cytoplasmic organelle;other cell component	enzyme regulator activity;other molecular function	Pf00133, Pf08264	51520	ENSG00000133706	LARS1	A2RRR4; A7E266; B4DJ10; hsa:51520; Q2TU79; Q9NSE1; Q9P2J5		Selenoamino acid metabolism; Cytosolic tRNA aminoacylation	2	919818	30266.3	21981.8	11397.6	3.38987e+06	3.61598e+06	9.71533e+06	9.4519e+06	8.95012e+06	8.01609e+06	3.2832e+06	3.35704e+06	Peak Found	Peak Found	Peak Found	Peak Found	High	High	High	High	High	High	High	High	1		27.3	4.9
O75093	Slit homolog 1 protein [OS=Homo sapiens]	21	24	261	23	1534	167.8	6.57	539.69	24	cell organization and biogenesis;transport;developmental processes;other biological processes	non-structural extracellular	signal transduction activity or receptor binding;other molecular function	Pf00008, Pf01462, Pf01463, Pf02210, Pf12661, Pf13855	6585	ENSG00000187122	SLIT1	hsa:6585; O75093; Q5T0V1; Q8WWZ2; Q9UIL7	Spinal cord injury	Regulation of expression of SLITs and ROBOs; Netrin-1 signaling; Regulation of cortical dendrite branching; Regulation of commissural axon pathfinding by SLIT and ROBO	6	565515	826414	22955.9	14428.6	7.28292e+06	7.87018e+06	2.91083e+07	2.77862e+07	1.35179e+07	1.20606e+07	1.14369e+07	1.19548e+07	High	High	Peak Found	Peak Found	High	High	High	High	High	High	High	High	1		42.8	2.2
Q9BUF5	Tubulin beta-6 chain [OS=Homo sapiens]	57	19	606	8	446	49.8	4.88	1310.87	19	cell cycle OR cell proliferation;cell organization and biogenesis	cytoskeleton;other cell component	cytoskeletal activity;other molecular function	Pf00091, Pf03953	84617	ENSG00000176014	TUBB6	B3KM76; hsa:84617; Q9BUF5; Q9HA42	Alzheimer's disease and miRNA effects; Pathogenic Escherichia coli infection; Parkin-ubiquitin proteasomal system pathway; Alzheimer's disease	Recycling pathway of L1; Separation of Sister Chromatids; Resolution of Sister Chromatid Cohesion; RHO GTPases Activate Formins; EML4 and NUDC in mitotic spindle formation; HCMV Early Events; Carboxyterminal post-translational modifications of tubulin; Intraflagellar transport; Post-chaperonin tubulin folding pathway; COPI-dependent Golgi-to-ER retrograde traffic; The role of GTSE1 in G2/M progre…	35		3888.37			434840	415570	1.2139e+06	1.29659e+06	2.04176e+06	1.80094e+06	243934	250200	n/a	Peak Found	n/a	n/a	High	High	High	High	High	High	High	High	1		4.2
P11216	Glycogen phosphorylase, brain form [OS=Homo sapiens]	43	30	321	22	843	96.6	6.86	513.72	30	other metabolic processes	non-structural extracellular;other cytoplasmic organelle;other cell component	other molecular function	Pf00343	5834	ENSG00000100994	PYGB	hsa:5834; P11216; Q96AK1; Q9NPX8	IL-18 signaling pathway; Glycogen synthesis and degradation	Neutrophil degranulation; Glycogen breakdown (glycogenolysis)	4	30750	23052.1	5802.9	22335	5.79731e+06	5.21281e+06	1.8557e+07	1.91952e+07	2.08996e+07	1.88725e+07	6.16959e+06	6.28756e+06	Peak Found	Peak Found	Peak Found	Peak Found	High	High	High	High	High	High	High	High	1		2.4	1.9
Q14194	Dihydropyrimidinase-related protein 1 [OS=Homo sapiens]	55	22	204	19	572	62.1	7.03	408.43	22	other metabolic processes;developmental processes;other biological processes	cytosol;cytoskeleton;other cell component	cytoskeletal activity;other molecular function	Pf01979	1400	ENSG00000072832	CRMP1	A0EJG6; hsa:1400; Q13024; Q14194; Q4W5F1; Q96TC8		CRMPs in Sema3A signaling	1	9338.68		14883.5	14777.1	3.38268e+06	3.19386e+06	8.74186e+06	8.43717e+06	9.8662e+06	9.41846e+06	4.42667e+06	4.72743e+06	Peak Found	n/a	Peak Found	Peak Found	High	High	High	High	High	High	High	High	1		1.7	4.5
P48643	T-complex protein 1 subunit epsilon [OS=Homo sapiens]	59	24	275	24	541	59.6	5.66	493.64	24	protein metabolism;other metabolic processes;other biological processes	cytosol;cytoskeleton;other cell component	cytoskeletal activity;nucleic acid binding activity;other molecular function	Pf00118	22948	ENSG00000150753	CCT5	A8JZY8; A8K2X8; B4DYD8; hsa:22948; P48643	16p11.2 proximal deletion syndrome	Prefoldin mediated transfer of substrate to CCT/TriC; Formation of tubulin folding intermediates by CCT/TriC; BBSome-mediated cargo-targeting to cilium; Association of TriC/CCT with target proteins during biosynthesis; Cooperation of PDCL (PhLP1) and TRiC/CCT in G-protein beta folding; Folding of actin by CCT/TriC	7	922887	1.14515e+06	259176	269667	7.87422e+06	8.41117e+06	2.03473e+07	1.75106e+07	2.2334e+07	2.16623e+07	5.36429e+06	5.86283e+06	Peak Found	Peak Found	Peak Found	Peak Found	High	High	High	High	High	High	High	High	1	Met-loss+Acetyl [N-Term]	68.8	33.8
P14868	Aspartate--tRNA ligase, cytoplasmic [OS=Homo sapiens]	59	27	280	27	501	57.1	6.55	521.9	27	cell organization and biogenesis;protein metabolism;RNA metabolism OR transcription;other metabolic processes	cytosol;other cell component	other molecular function	Pf00152, Pf01336	1615	ENSG00000115866	DARS1	A8K3J2; D3DP77; hsa:1615; P14868; Q2TNI3; Q32Q69; Q53HV4; Q53YC5; Q68CR9; Q9BW52	Alanine and aspartate metabolism	Selenoamino acid metabolism; Cytosolic tRNA aminoacylation	3	44350	2783.94	13970.7	5263.13	1.13152e+07	9.98708e+06	2.73199e+07	2.61445e+07	3.03037e+07	3.87499e+07	1.01469e+07	1.07e+07	Peak Found	Peak Found	Peak Found	Peak Found	High	High	High	High	High	High	High	High	1		0.6	0.9
P55060	Exportin-2 [OS=Homo sapiens]	39	25	212	25	971	110.3	5.77	450.58	25	transport	cytosol;nucleus;other cell component	other molecular function	Pf03378, Pf03810, Pf08506	1434	ENSG00000124207	CSE1L	A3RLL6; B2R5T4; E1P5Y0; F8W904; hsa:1434; O75432; P55060; Q32M40; Q9H5B7; Q9NTS0; Q9UP98; Q9UP99; Q9UPA0			0	7185.07	15314.3	11498.3	14178.7	4.28202e+06	4.10471e+06	8.73216e+06	8.03047e+06	1.01078e+07	9.54715e+06	3.00442e+06	3.17798e+06	Peak Found	Peak Found	Peak Found	Peak Found	High	High	High	High	High	High	High	High	1		1.7	4
P63010	AP-2 complex subunit beta [OS=Homo sapiens]	51	36	231	23	937	104.5	5.38	332.72	36	transport;developmental processes	plasma membrane;other membranes;cytosol;other cytoplasmic organelle;other cell component	other molecular function	Pf01602, Pf02883, Pf09066	163	ENSG00000006125	AP2B1	A6NJP3; hsa:163; P21851; P63010; Q7Z451; Q96J19	Synaptic vesicle pathway; GABA receptor signaling; EGF/EGFR signaling pathway; Fragile X syndrome; mBDNF and proBDNF regulation of GABA neurotransmission; Markers of kidney cell lineage; 17q12 copy number variation syndrome	MHC class II antigen presentation; Potential therapeutics for SARS; Recycling pathway of L1; Cargo recognition for clathrin-mediated endocytosis; WNT5A-dependent internalization of FZD4; EPH-ephrin mediated repulsion of cells; LDL clearance; Nef Mediated CD4 Down-regulation; Retrograde neurotrophin signalling; Nef Mediated CD8 Down-regulation; WNT5A-dependent internalization of FZD2, FZD5 and ROR…	20	27618.3	6552.72			5.69754e+06	5.09167e+06	1.31461e+07	1.29783e+07	1.25671e+07	1.1704e+07	4.46196e+06	4.79934e+06	Peak Found	n/a	n/a	n/a	High	High	High	High	High	High	High	High	1		1.6
P08758	Annexin A5 [OS=Homo sapiens]	74	22	438	21	320	35.9	5.05	1048.08	22	stress response;signal transduction;other biological processes	non-structural extracellular;plasma membrane;other membranes;cytosol;other cell component	enzyme regulator activity;other molecular function	Pf00191	308	ENSG00000164111	ANXA5	D3DNW7; hsa:308; P08758; Q6FHB3; Q6FI16; Q8WV69; Q9UDH9	Apoptosis-related network due to altered Notch3 in ovarian cancer; Interactions between LOXL4 and oxidative stress pathway; Prostaglandin synthesis and regulation	Platelet degranulation	4	979931	1.40635e+06	265593	407838	3.58032e+07	3.28007e+07	7.92581e+07	7.99285e+07	6.18006e+07	5.85814e+07	2.17853e+07	2.27582e+07	High	High	Peak Found	Peak Found	High	High	High	High	High	High	High	High	1		23.8	12.7
Q99460	26S proteasome non-ATPase regulatory subunit 1 [OS=Homo sapiens]	41	28	221	28	953	105.8	5.39	297.5	28	protein metabolism;other metabolic processes;other biological processes	non-structural extracellular;cytosol;nucleus;other cytoplasmic organelle;other cell component	enzyme regulator activity;other molecular function	Pf01851, Pf13646, Pf18004, Pf21505	5707	ENSG00000173692	PSMD1	B8ZZH9; hsa:5707; Q24JU0; Q53TI2; Q6GMU5; Q6P2P4; Q6PJM7; Q6PKG9; Q86VU1; Q8IV79; Q99460	Proteasome degradation; Alzheimer's disease and miRNA effects; Parkin-ubiquitin proteasomal system pathway; Alzheimer's disease	Neutrophil degranulation; Cdc20:Phospho-APC/C mediated degradation of Cyclin A; MAPK6/MAPK4 signaling; The role of GTSE1 in G2/M progression after G2 checkpoint; FCERI mediated NF-kB activation; Downstream TCR signaling; Antigen processing: Ubiquitination & Proteasome degradation; Activation of NF-kappaB in B cells; Oxygen-dependent proline hydroxylation of Hypoxia-inducible Factor Alpha; ER-Phag…	64	51042.4			3750.8	3.72841e+06	3.67046e+06	7.9263e+06	7.56863e+06	7.36496e+06	7.64442e+06	2.84053e+06	2.82558e+06	Peak Found	n/a	n/a	Peak Found	High	High	High	High	High	High	High	High	1		11.1	1.3
P12956	X-ray repair cross-complementing protein 6 [OS=Homo sapiens]	51	25	287	25	609	69.8	6.64	573.49	25	cell organization and biogenesis;DNA metabolism;other metabolic processes;stress response;other biological processes	non-structural extracellular;cytosol;nucleus;other cell component	nucleic acid binding activity;other molecular function	Pf02037, Pf02735, Pf03730, Pf03731	2547	ENSG00000196419	XRCC6	B1AHC8; hsa:2547; P12956; Q6FG89; Q9UCQ2; Q9UCQ3	Non-homologous end joining; DNA repair pathways, full network; Primary ovarian insufficiency; HDAC6 interactions in the central nervous system	Neutrophil degranulation; Cytosolic sensors of pathogen-associated DNA ; Nonhomologous End-Joining (NHEJ); 2-LTR circle formation; IRF3-mediated induction of type I IFN	9	70495.1	124496	7286.36		5.79922e+06	5.42779e+06	1.9144e+07	1.74811e+07	1.74557e+07	1.68591e+07	4.8496e+06	5.15806e+06	Peak Found	Peak Found	Peak Found	n/a	High	High	High	High	High	High	High	High	1		9	1.4
P23471	Receptor-type tyrosine-protein phosphatase zeta [OS=Homo sapiens]	18	27	242	27	2315	254.4	4.88	385.12	27	cell organization and biogenesis;protein metabolism;other metabolic processes;developmental processes;other biological processes	non-structural extracellular;extracellular matrix;plasma membrane;other membranes;other cell component	signal transduction activity or receptor binding;other molecular function	Pf00041, Pf00102, Pf00194	5803	ENSG00000106278	PTPRZ1	A4D0W5; C9JFM0; hsa:5803; O76043; P23471; Q9UDR6	Spinal cord injury; VEGFA-VEGFR2 signaling; IL-18 signaling pathway	Other interleukin signaling; MDK and PTN in ALK signaling	5	170928	214399	81622.9	76286.1	6.90548e+06	6.68658e+06	1.52937e+07	1.40615e+07	1.38556e+07	1.26999e+07	6.75658e+06	6.90538e+06	Peak Found	Peak Found	Peak Found	Peak Found	High	High	High	High	High	High	High	High	1		17.7	13.9
P49368	T-complex protein 1 subunit gamma [OS=Homo sapiens]	48	20	275	20	545	60.5	6.49	441.74	20	protein metabolism;other metabolic processes;other biological processes	cytosol;cytoskeleton;other cell component	other molecular function	Pf00118	7203	ENSG00000163468	CCT3	A6NE14; hsa:7203; P49368; Q5SZY1; Q9BR64	16p11.2 proximal deletion syndrome	Formation of tubulin folding intermediates by CCT/TriC; BBSome-mediated cargo-targeting to cilium; Association of TriC/CCT with target proteins during biosynthesis; Cooperation of PDCL (PhLP1) and TRiC/CCT in G-protein beta folding; Prefoldin mediated transfer of substrate to CCT/TriC; Folding of actin by CCT/TriC	7	188013	284351	13232.1	5234.74	9.11059e+06	7.89434e+06	2.10597e+07	2.08523e+07	2.26002e+07	2.08099e+07	6.63643e+06	7.01888e+06	Peak Found	Peak Found	Peak Found	Peak Found	High	High	High	High	High	High	High	High	1		16.8	1.2
P31150	Rab GDP dissociation inhibitor alpha [OS=Homo sapiens]	55	19	224	10	447	50.6	5.14	438.2	19	cell organization and biogenesis;transport;signal transduction;other biological processes	cytosol;ER/Golgi;other cell component	enzyme regulator activity;other molecular function	Pf00996	2664	ENSG00000203879	GDI1	hsa:2664; P31150; P50394; Q6FG50; Q7Z2G6; Q7Z2G9; Q7Z2H5; Q7Z2I6	Ciliary landscape; Airway smooth muscle cell contraction	RAB GEFs exchange GTP for GDP on RABs	3	66524.2	88787.9	12935.4	14195.9	3.69426e+06	3.30044e+06	8.88118e+06	8.65586e+06	1.15486e+07	1.08727e+07	4.23711e+06	4.49774e+06	n/a	n/a	Peak Found	n/a	High	High	High	High	High	High	High	High	1		11.4	3.9
Q99832	T-complex protein 1 subunit eta [OS=Homo sapiens]	44	18	286	18	543	59.3	7.65	470.12	18	protein metabolism;other metabolic processes;other biological processes	cytosol;cytoskeleton;other cell component	other molecular function	Pf00118	10574	ENSG00000135624	CCT7	A8K7E6; A8MWI8; B7WNW9; B7Z4T9; B7Z4Z7; hsa:10574; O14871; Q6FI26; Q99832	VEGFA-VEGFR2 signaling; 16p11.2 proximal deletion syndrome	Formation of tubulin folding intermediates by CCT/TriC; Association of TriC/CCT with target proteins during biosynthesis; RHOBTB1 GTPase cycle; Cooperation of PDCL (PhLP1) and TRiC/CCT in G-protein beta folding; Prefoldin mediated transfer of substrate to CCT/TriC; RHOBTB2 GTPase cycle; Folding of actin by CCT/TriC	9	283236	294684	224355	210276	9.03022e+06	8.17324e+06	2.03995e+07	1.99793e+07	2.3212e+07	2.30605e+07	7.23165e+06	7.47156e+06	Peak Found	Peak Found	Peak Found	Peak Found	High	High	High	High	High	High	High	High	1		19.4	27.9
Q15149	Plectin [OS=Homo sapiens]	14	51	142	51	4684	531.5	5.96	99.7	51	cell cycle OR cell proliferation;cell organization and biogenesis;other metabolic processes;stress response;developmental processes;other biological processes	plasma membrane;other membranes;cytosol;cytoskeleton;mitochondrion;other cell component	cytoskeletal activity;other molecular function	Pf00307, Pf00681, Pf03501, Pf17902, Pf18373, Pf21019, Pf21020, Pf21097	5339	ENSG00000178209	PLEC	hsa:5339; Q15148; Q15149; Q16640; Q6S376; Q6S377; Q6S378; Q6S379; Q6S380; Q6S381; Q6S382; Q6S383	Envelope proteins and their potential roles in EDMD physiopathology	Assembly of collagen fibrils and other multimeric structures; Caspase-mediated cleavage of cytoskeletal proteins; Type I hemidesmosome assembly	4	59390.7	75058.3	14571.9	30174.4	2.03367e+06	1.82743e+06	5.06772e+06	4.46795e+06	5.67877e+06	5.3859e+06	1.32136e+06	1.50612e+06	Peak Found	Peak Found	Peak Found	Peak Found	High	High	High	High	High	High	High	High	1		20.6	12.3
Q9Y2A7	Nck-associated protein 1 [OS=Homo sapiens]	30	27	242	27	1128	128.7	6.62	348.81	27	cell organization and biogenesis;developmental processes;signal transduction;other biological processes	plasma membrane;other membranes;cytosol;cytoskeleton;other cell component		Pf09735	10787	ENSG00000061676	NCKAP1	hsa:10787; O60329; Q53QN5; Q53S94; Q53Y35; Q9Y2A7	Exercise-induced circadian regulation; Regulation of actin cytoskeleton	Regulation of actin dynamics for phagocytic cup formation; FCGR3A-mediated phagocytosis; RHO GTPases Activate WASPs and WAVEs; RAC1 GTPase cycle; RAC2 GTPase cycle; RAC3 GTPase cycle; VEGFA-VEGFR2 Pathway	9	49223.2	64085.5			4.51945e+06	3.70764e+06	1.08972e+07	1.18341e+07	1.17143e+07	9.53845e+06	4.60361e+06	4.94078e+06	Peak Found	Peak Found	Peak Found	n/a	High	High	High	High	High	High	High	High	1		7.6
O75533	Splicing factor 3B subunit 1 [OS=Homo sapiens]	24	23	229	23	1304	145.7	7.09	412.55	23	cell organization and biogenesis;RNA metabolism OR transcription;other metabolic processes;other biological processes	nucleus	nucleic acid binding activity;other molecular function	Pf08920	23451	ENSG00000115524	SF3B1	E9PCH3; hsa:23451; O75533	mRNA processing; 10q11.21q11.23 copy number variation syndrome	B-WICH complex positively regulates rRNA expression; mRNA Splicing - Major Pathway; mRNA Splicing - Minor Pathway	5	17944.6	27844.5	12501.6	16185.6	2.70927e+06	2.22639e+06	1.10829e+07	1.1608e+07	9.49946e+06	1.04566e+07	3.35684e+06	3.40597e+06	Peak Found	Peak Found	Peak Found	Peak Found	High	High	High	High	High	High	High	High	1		3.7	4.5
P53621	Coatomer subunit alpha [OS=Homo sapiens]	32	30	228	30	1224	138.3	7.66	347.79	30	transport;signal transduction	non-structural extracellular;other membranes;cytosol;ER/Golgi;other cell component	signal transduction activity or receptor binding;other molecular function	Pf00400, Pf04053, Pf06957	1314	ENSG00000122218	COPA	hsa:1314; P53621; Q5T201; Q8IXZ9		COPI-dependent Golgi-to-ER retrograde traffic; COPI-mediated anterograde transport	2	11925		7010.81	8410.79	4.50905e+06	4.20066e+06	1.27608e+07	1.22315e+07	1.20112e+07	1.18532e+07	4.40308e+06	4.81483e+06	Peak Found	n/a	Peak Found	Peak Found	High	High	High	High	High	High	High	High	1		1.8	1.9
P33176	Kinesin-1 heavy chain [OS=Homo sapiens]	40	31	184	23	963	109.6	6.51	276.02	31	cell organization and biogenesis;stress response;transport;developmental processes;other biological processes	other membranes;cytosol;cytoskeleton;mitochondrion;other cytoplasmic organelle;other cell component	cytoskeletal activity;other molecular function	Pf00225	3799	ENSG00000170759	KIF5B	A0AVB2; hsa:3799; P33176; Q5VZ85	Alzheimer's disease and miRNA effects; Envelope proteins and their potential roles in EDMD physiopathology; Insulin signaling; CCL18 signaling pathway; Alzheimer's disease	COPI-dependent Golgi-to-ER retrograde traffic; MHC class II antigen presentation; Kinesins; Signaling by ALK fusions and activated point mutants; Insulin processing; RHO GTPases activate KTN1	11	8019.37		9279.25		2.8256e+06	2.70124e+06	7.45419e+06	7.30236e+06	7.76522e+06	7.36529e+06	2.26403e+06	2.33869e+06	n/a	n/a	n/a	n/a	High	High	High	High	High	High	High	High	1		2	3.9
P46940	Ras GTPase-activating-like protein IQGAP1 [OS=Homo sapiens]	31	34	149	32	1657	189.1	6.48	197.13	34	cell cycle OR cell proliferation;cell organization and biogenesis;developmental processes;signal transduction;other biological processes	plasma membrane;other membranes;cytosol;cytoskeleton;nucleus;other cell component	enzyme regulator activity;cytoskeletal activity;other molecular function	Pf00307, Pf00612, Pf00616, Pf03836	8826	ENSG00000140575	IQGAP1	A7MBM3; hsa:8826; P46940	VEGFA-VEGFR2 signaling; Ebola virus infection in host; Ciliary landscape; EGF/EGFR signaling pathway; Regulation of actin cytoskeleton; G13 signaling pathway	Neutrophil degranulation; Glucagon-like Peptide-1 (GLP1) regulates insulin secretion; RHOC GTPase cycle; RHOA GTPase cycle; CDC42 GTPase cycle; RAC1 GTPase cycle; RHOQ GTPase cycle; RHO GTPases activate IQGAPs; RAC2 GTPase cycle; RHOV GTPase cycle; Signaling by BRAF and RAF1 fusions; RHOU GTPase cycle; Nephrin family interactions; Signaling by moderate kinase activity BRAF mutants; Paradoxical ac…	25	31791.9	17123.2	20076.3	25132	1.43427e+06	1.45259e+06	3.71836e+06	3.66098e+06	5.67289e+06	5.24742e+06	1.11834e+06	1.10952e+06	Peak Found	Peak Found	Peak Found	Peak Found	High	High	High	High	High	High	High	High	1		8.7	16.1
P11021	Endoplasmic reticulum chaperone BiP [OS=Homo sapiens]	46	26	268	24	654	72.3	5.16	537.84	26	protein metabolism;other metabolic processes;stress response;transport;developmental processes;signal transduction;other biological processes	plasma membrane;other membranes;cytosol;mitochondrion;ER/Golgi;nucleus;other cell component	translation activity;other molecular function	Pf00012	3309	ENSG00000044574	HSPA5	B0QZ61; hsa:3309; P11021; Q2EF78; Q9NPF1; Q9UK02	Parkin-ubiquitin proteasomal system pathway; Apoptosis-related network due to altered Notch3 in ovarian cancer; Photodynamic therapy-induced unfolded protein response; Prion disease pathway; Unfolded protein response; Orexin receptor pathway	Platelet degranulation ; Regulation of HSF1-mediated heat shock response; Antigen Presentation: Folding, assembly and peptide loading of class I MHC; ATF6B (ATF6-beta) activates chaperones; IRE1alpha activates chaperones; PERK regulates gene expression; ATF6 (ATF6-alpha) activates chaperone genes	14		44061.4	6675.61		4965614	4.89899e+06	1.22211e+07	1.13358e+07	1.44153e+07	1.37073e+07	2.90441e+06	3.18746e+06	n/a	Peak Found	Peak Found	n/a	High	High	High	High	High	High	High	High	1		5	1.7
P12277	Creatine kinase B-type [OS=Homo sapiens]	59	16	367	16	381	42.6	5.59	951.14	16	other metabolic processes	non-structural extracellular;plasma membrane;other membranes;cytosol;mitochondrion	kinase activity;other molecular function	Pf00217, Pf02807	1152	ENSG00000166165	CKB	A8K236; B2R5R4; hsa:1152; P12277; Q2LE07; Q6FG40; Q9UC66		RND3 GTPase cycle; Creatine metabolism	2	226059	278365	31370.4	44887.4	1.0331e+07	9.64705e+06	3.07614e+07	3.11623e+07	3.14741e+07	2.65487e+07	8.68768e+06	8.92343e+06	High	Peak Found	Peak Found	Peak Found	High	High	High	High	High	High	High	High	1	Met-loss [N-Term]	13.8	4
P68104	Elongation factor 1-alpha 1 [OS=Homo sapiens]	56	20	873	20	462	50.1	9.01	1497.2	20	protein metabolism;other metabolic processes;other biological processes	non-structural extracellular;plasma membrane;other membranes;cytosol;cytoskeleton;translational apparatus;nucleus;other cytoplasmic organelle;other cell component	nucleic acid binding activity;other molecular function	Pf00009, Pf03143, Pf03144	1915	ENSG00000156508	EEF1A1	hsa:1915; P04719; P04720; P68104; Q6IQ15	Translation factors; Fragile X syndrome; 2q37 copy number variation syndrome	Neutrophil degranulation; Peptide chain elongation; Chaperone Mediated Autophagy; Protein methylation; HSF1 activation; SARS-CoV-1 modulates host translation machinery	10	883562	1.16606e+06	388803	427477	1.46346e+08	1.34771e+08	3.4068e+08	3.27777e+08	3.56256e+08	3.59256e+08	1.08021e+08	1.12529e+08	High	High	Peak Found	Peak Found	High	High	High	High	High	High	High	High	1		4.6	3.5
Q01813	ATP-dependent 6-phosphofructokinase, platelet type [OS=Homo sapiens]	33	21	281	18	784	85.5	7.55	490.81	21	other metabolic processes;other biological processes	cytosol;other cell component	kinase activity;other molecular function	Pf00365	5214	ENSG00000067057	PFKP	B3KS15; hsa:5214; Q01813; Q5VSR7; Q5VSR8	Cori cycle; Clear cell renal cell carcinoma pathways; Glucose metabolism in triple-negative breast cancer cells; Glycolysis and gluconeogenesis; Metabolic Epileptic Disorders	Glycolysis	6	22306.6	15062.3		20163	8.2411e+06	8.11894e+06	2.13315e+07	2.01658e+07	2.58939e+07	2.34647e+07	6.6577e+06	6.91699e+06	Peak Found	Peak Found	n/a	Peak Found	High	High	High	High	High	High	High	High	1		1.3	2.8
P52272	Heterogeneous nuclear ribonucleoprotein M [OS=Homo sapiens]	41	27	239	27	730	77.5	8.7	386.84	27	RNA metabolism OR transcription;other metabolic processes	nucleus;other cell component	nucleic acid binding activity;other molecular function	Pf00076, Pf11532	4670	ENSG00000099783	HNRNPM	hsa:4670; P52272; Q15584; Q8WZ44; Q96H56; Q9BWL9; Q9Y492	mRNA processing	mRNA Splicing - Major Pathway; FGFR2 alternative splicing; Processing of Capped Intron-Containing Pre-mRNA	4	3.69133e+08	4.87628e+08	3.53328e+08	3.52902e+08	2.34331e+08	2.34741e+08	3.15398e+08	2.69017e+08	3.59019e+08	3.48218e+08	4.45381e+08	4.48872e+08	Peak Found	Peak Found	Peak Found	Peak Found	High	High	High	High	High	High	High	High	1	Met-loss+Acetyl [N-Term]	190.9	303.5
P06756	Integrin alpha-V [OS=Homo sapiens]	36	30	234	30	1048	116	5.68	355.33	30	cell adhesion;other metabolic processes;transport;developmental processes;signal transduction;other biological processes	plasma membrane;other membranes;cytosol;other cell component	signal transduction activity or receptor binding;transporter activity;other molecular function	Pf00357, Pf01839, Pf08441, Pf20805, Pf20806	3685	ENSG00000138448	ITGAV	A0AV67; B0LPF4; B7Z883; B7ZLX0; D3DPG8; E7EWZ6; hsa:3685; P06756; Q53SK4; Q59EB7; Q6LD15	Osteopontin signaling; Integrin-mediated cell adhesion; Arrhythmogenic right ventricular cardiomyopathy; Primary focal segmental glomerulosclerosis (FSGS); Focal adhesion; Osteoblast signaling; MFAP5-mediated ovarian cancer cell motility and invasiveness; VEGFA-VEGFR2 signaling; Focal adhesion: PI3K-Akt-mTOR-signaling pathway; PI3K-Akt signaling pathway; Ebola virus infection in host; MFAP5 effec…	Integrin cell surface interactions; ECM proteoglycans; Neutrophil degranulation; VEGFA-VEGFR2 Pathway; Signal transduction by L1; Syndecan interactions; Laminin interactions; Molecules associated with elastic fibres; TGF-beta receptor signaling activates SMADs; Cross-presentation of particulate exogenous antigens (phagosomes); PECAM1 interactions	29	263120	417587	43555.9	41401.8	4.97462e+06	4.88585e+06	1.11186e+07	1.06128e+07	6.85769e+06	6.55752e+06	4.4274e+06	4.5634e+06	Peak Found	High	Peak Found	Peak Found	High	High	High	High	High	High	High	High	1		44.3	10.8
O95373	Importin-7 [OS=Homo sapiens]	23	15	167	15	1038	119.4	4.82	410.56	15	stress response;transport;other biological processes	cytosol;nucleus	enzyme regulator activity;other molecular function	Pf03810, Pf08506	10527	ENSG00000205339	IPO7	A6NNM5; B2R786; hsa:10527; O95373; Q1RMF7; Q9H177; Q9NTE3			0	13619.8	57969.5			1.33233e+06	1.14629e+06	4.26783e+06	4.87615e+06	4.52341e+06	3.94571e+06	1.87148e+06	1.92658e+06	Peak Found	Peak Found	n/a	n/a	High	High	High	High	High	High	High	High	1		10.1
P26640	Valine--tRNA ligase [OS=Homo sapiens]	30	25	160	25	1264	140.4	7.59	223.42	25	protein metabolism;RNA metabolism OR transcription;other metabolic processes	cytosol	other molecular function	Pf00043, Pf00133, Pf08264	7407	ENSG00000096171; ENSG00000204394; ENSG00000224264; ENSG00000226589; ENSG00000231116	VARS1	B0V1N1; B4DZ61; hsa:7407; P26640; Q5JQ90; Q96E77; Q9UQM2	Amino acid metabolism	Cytosolic tRNA aminoacylation	2			5693.62	5865.1	2.74295e+06	2.61124e+06	7.61857e+06	7.16609e+06	6.20132e+06	6.73631e+06	1.9079e+06	1.99418e+06	n/a	n/a	Peak Found	Peak Found	High	High	High	High	High	High	High	High	1	Met-loss+Acetyl [N-Term]		2.6
P50991	T-complex protein 1 subunit delta [OS=Homo sapiens]	48	20	200	20	539	57.9	7.83	390.2	20	protein metabolism;other metabolic processes;other biological processes	cytosol;cytoskeleton;nucleus;other cell component	other molecular function	Pf00118	10575	ENSG00000115484	CCT4	B2R6I3; B7Z8B1; F5H5W3; hsa:10575; O14870; P50991; Q53QP9; Q96C51	16p11.2 proximal deletion syndrome	Formation of tubulin folding intermediates by CCT/TriC; BBSome-mediated cargo-targeting to cilium; Association of TriC/CCT with target proteins during biosynthesis; Cooperation of PDCL (PhLP1) and TRiC/CCT in G-protein beta folding; Prefoldin mediated transfer of substrate to CCT/TriC; Folding of actin by CCT/TriC	7	41800.1	68646.8	9661.42	6303.98	1.05407e+07	1.0476e+07	2.37557e+07	2.32835e+07	2.38212e+07	2.44451e+07	8.08079e+06	8.51977e+06	Peak Found	Peak Found	Peak Found	Peak Found	High	High	High	High	High	High	High	High	1	Met-loss [N-Term]	3.4	0.9
P06737	Glycogen phosphorylase, liver form [OS=Homo sapiens]	43	31	224	24	847	97.1	7.17	273.89	31	other metabolic processes;other biological processes	non-structural extracellular;cytosol;other cell component	other molecular function	Pf00343	5836	ENSG00000100504	PYGL	A6NDQ4; B4DUB7; F5H816; hsa:5836; O60567; O60752; O60913; P06737; Q501V9; Q641R5; Q96G82	TNF-alpha signaling pathway; Glycogen synthesis and degradation; Disorders of galactose metabolism	Neutrophil degranulation; Glycogen breakdown (glycogenolysis)	5	31809.9	41432.9	3354.49		4.87692e+06	4.33627e+06	1.48845e+07	1.43217e+07	1.33641e+07	1.31675e+07	5.70174e+06	6.04039e+06	Peak Found	Peak Found	n/a	n/a	High	High	High	High	High	High	High	High	1		4	0.7
P14866	Heterogeneous nuclear ribonucleoprotein L [OS=Homo sapiens]	43	15	170	15	589	64.1	8.22	397.75	15	RNA metabolism OR transcription;other metabolic processes;other biological processes	nucleus;other cell component	nucleic acid binding activity	Pf00076, Pf11835, Pf13893	3191	ENSG00000104824; ENSG00000282947	HNRNPL	A6ND69; A6NIT8; hsa:3191; P14866; Q9H3P3	mRNA processing; Hippocampal synaptogenesis and neurogenesis	mRNA Splicing - Major Pathway; Processing of Capped Intron-Containing Pre-mRNA	4					3.21833e+06	2.85314e+06	1.07467e+07	1.03503e+07	9.53861e+06	9.28322e+06	2.57948e+06	2.69275e+06	n/a	n/a	n/a	n/a	High	High	High	High	High	High	High	High	1
P40227	T-complex protein 1 subunit zeta [OS=Homo sapiens]	49	22	320	22	531	58	6.68	696.06	22	protein metabolism;other metabolic processes;other biological processes	cytosol;cytoskeleton;other cell component	other molecular function	Pf00118	908	ENSG00000146731	CCT6A	A6NCD2; hsa:908; P40227; Q3KP28; Q75LP4; Q96S46	16p11.2 proximal deletion syndrome	Formation of tubulin folding intermediates by CCT/TriC; Association of TriC/CCT with target proteins during biosynthesis; Cooperation of PDCL (PhLP1) and TRiC/CCT in G-protein beta folding; Prefoldin mediated transfer of substrate to CCT/TriC; RHOBTB2 GTPase cycle; Folding of actin by CCT/TriC	7	3992.5	18759			9.40357e+06	9.04463e+06	2.42355e+07	2.45634e+07	2.47375e+07	2.43031e+07	7.57495e+06	8.04509e+06	Peak Found	Peak Found	n/a	n/a	High	High	High	High	High	High	High	High	1		0.6
P43243	Matrin-3 [OS=Homo sapiens]	36	20	217	20	847	94.6	6.25	446.33	20	stress response;developmental processes;other biological processes	other membranes;nucleus	nucleic acid binding activity;other molecular function		9782	ENSG00000015479	MATR3	B7ZAV5; D3DQC3; hsa:9782; P43243; Q9UHW0; Q9UQ27			0		4641.32			5.96539e+06	4.00755e+06	1.86229e+07	1.74373e+07	1.53917e+07	1.49369e+07	4.314e+06	4.62099e+06	n/a	Peak Found	n/a	n/a	High	High	High	High	High	High	High	High	1		0.4
P50990	T-complex protein 1 subunit theta [OS=Homo sapiens]	50	25	241	25	548	59.6	5.6	382.89	25	protein metabolism;other metabolic processes;other biological processes	non-structural extracellular;cytosol;cytoskeleton;nucleus;other cytoplasmic organelle;other cell component	other molecular function	Pf00118	10694	ENSG00000156261; ENSG00000291533	CCT8	A6NN54; B4DEM7; B4DQH4; hsa:10694; P50990; Q4VBP8	16p11.2 proximal deletion syndrome	Neutrophil degranulation; Association of TriC/CCT with target proteins during biosynthesis; Formation of tubulin folding intermediates by CCT/TriC; BBSome-mediated cargo-targeting to cilium; Cooperation of PDCL (PhLP1) and TRiC/CCT in G-protein beta folding; Prefoldin mediated transfer of substrate to CCT/TriC; Folding of actin by CCT/TriC	8	103793	91002.1	112993	78930.3	7.17044e+06	7.00782e+06	1.57951e+07	1.48525e+07	1.90592e+07	1.8485e+07	5.81558e+06	6.15239e+06	Peak Found	Peak Found	Peak Found	Peak Found	High	High	High	High	High	High	High	High	1		8.5	15.7
P41252	Isoleucine--tRNA ligase, cytoplasmic [OS=Homo sapiens]	31	31	220	31	1262	144.4	6.15	307.32	31	protein metabolism;RNA metabolism OR transcription;other metabolic processes	cytosol;nucleus;other cell component	nucleic acid binding activity;other molecular function	Pf00133, Pf08264, Pf19302	3376	ENSG00000196305; ENSG00000291356	IARS1	A8KAE9; hsa:3376; P41252; Q5TCD0; Q7Z3T4; Q9H588	Amino acid metabolism	Selenoamino acid metabolism; Cytosolic tRNA aminoacylation	3	76216.1	73114.6	55737.1	57637.6	4.72365e+06	4.54795e+06	1.37772e+07	1.30524e+07	1.12873e+07	1.10599e+07	5.56224e+06	5.93389e+06	Peak Found	Peak Found	Peak Found	Peak Found	High	High	High	High	High	High	High	High	1		8.6	12.5
P60842	Eukaryotic initiation factor 4A-I [OS=Homo sapiens]	49	19	379	10	406	46.1	5.48	762.25	19	protein metabolism;other metabolic processes	cytosol;translational apparatus;other cell component	nucleic acid binding activity;other molecular function	Pf00270, Pf00271	1973	ENSG00000161960	EIF4A1	B2R6L8; D3DTP9; hsa:1973; J3QLC4; P04765; P60842; Q5U018; Q61516	Translation factors; Fragile X syndrome; Translation inhibitors in chronically activated PDGFRA cells; Interferon type I signaling pathways	L13a-mediated translational silencing of Ceruloplasmin expression; Translation initiation complex formation; Ribosomal scanning and start codon recognition; GTP hydrolysis and joining of the 60S ribosomal subunit; Deadenylation of mRNA; M-decay: degradation of maternal mRNAs by maternally stored factors; ISG15 antiviral mechanism; Z-decay: degradation of maternal mRNAs by zygotically expressed fa…	13	36070.4	66668.8	12322.3	23152.1	1.37051e+07	1.27538e+07	2.96418e+07	2.84314e+07	3.90725e+07	3.81936e+07	9.39906e+06	9.73802e+06	Peak Found	Peak Found	Peak Found	Peak Found	High	High	High	High	High	High	High	High	1		2.4	1.6
Q14764	Major vault protein [OS=Homo sapiens]	48	28	134	28	893	99.3	5.48	187.35	28	transport;signal transduction;other biological processes	non-structural extracellular;cytosol;cytoskeleton;nucleus;other cell component	other molecular function	Pf01505, Pf11978, Pf17794, Pf17795, Pf17796	9961	ENSG00000013364	MVP	hsa:9961; Q14764; Q96BG4; Q9BPW6; Q9BQT1; Q9UBD1	16p11.2 proximal deletion syndrome	Neutrophil degranulation	2	23033.7		16843.5	20886.3	1.92218e+06	1.85515e+06	3.24911e+06	2.97073e+06	7.8411e+06	7.4537e+06	1.35563e+06	1.36531e+06	Peak Found	n/a	Peak Found	Peak Found	High	High	High	High	High	High	High	High	1		8.3	11.1
Q13263	Transcription intermediary factor 1-beta [OS=Homo sapiens]	38	19	190	19	835	88.5	5.77	318.26	19	cell organization and biogenesis;protein metabolism;DNA metabolism;other metabolic processes;stress response;developmental processes;other biological processes	nucleus;other cell component	nucleic acid binding activity;kinase activity;other molecular function	Pf00628, Pf00643, Pf14634	10155	ENSG00000130726	TRIM28	hsa:10155; O00677; Q13263; Q7Z632; Q93040; Q96IM1	Corticotropin-releasing hormone signaling pathway; Mesodermal commitment pathway; ATM signaling in development and disease	Generic Transcription Pathway; HCMV Early Events; SUMOylation of transcription cofactors	6	30160.9	71184.5		9456.73	4.11625e+06	3.91198e+06	1.18829e+07	1.16018e+07	1.17766e+07	1.13858e+07	4.01619e+06	4.18083e+06	Peak Found	Peak Found	n/a	Peak Found	High	High	High	High	High	High	High	High	1	Met-loss+Acetyl [N-Term]	6.4	2.4
Q16658	Fascin [OS=Homo sapiens]	57	20	232	20	493	54.5	7.24	536.26	20	cell organization and biogenesis;other biological processes	plasma membrane;other membranes;cytosol;cytoskeleton;other cell component	cytoskeletal activity;other molecular function	Pf06268	6624	ENSG00000075618	FSCN1	A6NI89; B2RE97; hsa:6624; Q16658; Q96IC5; Q96IH1; Q9BRF1	VEGFA-VEGFR2 signaling; Urotensin-II-mediated signaling pathway	Interleukin-4 and Interleukin-13 signaling	3		17072.1	3113.42	5882.18	1.37464e+07	1.24584e+07	4.24845e+07	3.80162e+07	4.76656e+07	4.50099e+07	1.28426e+07	1.35614e+07	Peak Found	Peak Found	Peak Found	Peak Found	High	High	High	High	High	High	High	High	1		0.6	0.3
P33993	DNA replication licensing factor MCM7 [OS=Homo sapiens]	45	25	198	25	719	81.3	6.46	305.99	25	cell cycle OR cell proliferation;cell organization and biogenesis;DNA metabolism;other metabolic processes;stress response;other biological processes	cytosol;nucleus;other cell component	nucleic acid binding activity;other molecular function	Pf00493, Pf14551, Pf17207, Pf17855	4176	ENSG00000166508	MCM7	A4D2A1; A4D2A2; E9PGN9; hsa:4176; P33993; Q15076; Q96D34; Q96GL1	miRNA regulation of DNA damage response; Cell cycle; Retinoblastoma gene in cancer; Ciliary landscape; G1 to S cell cycle control; DNA replication	Orc1 removal from chromatin; Assembly of the pre-replicative complex; Activation of ATR in response to replication stress; Activation of the pre-replicative complex; Unwinding of DNA	12	9632.72	19911	16359.6	8248.51	3.32301e+06	3.14021e+06	7.95507e+06	7.98181e+06	9.44866e+06	9.12529e+06	2.70383e+06	2.87158e+06	Peak Found	Peak Found	Peak Found	Peak Found	High	High	High	High	High	High	High	High	1		2.6	4.1
Q14152	Eukaryotic translation initiation factor 3 subunit A [OS=Homo sapiens]	23	26	204	26	1382	166.5	6.79	263.99	26	cell organization and biogenesis;protein metabolism;other metabolic processes;other biological processes	cytosol;translational apparatus;nucleus;other cell component	nucleic acid binding activity;other molecular function	Pf01399	8661	ENSG00000107581	EIF3A	B1AMV5; B4DYS1; F5H335; hsa:8661; O00653; Q14152; Q15778	Translation factors; nsp1 from SARS-CoV-2 inhibits translation initiation in the host cell; NF1 copy number variation syndrome	L13a-mediated translational silencing of Ceruloplasmin expression; Translation initiation complex formation; Formation of a pool of free 40S subunits; Formation of the ternary complex, and subsequently, the 43S complex; Ribosomal scanning and start codon recognition; GTP hydrolysis and joining of the 60S ribosomal subunit	9	94141.6	4545.63	116931	128586	3.36605e+06	3.31419e+06	8.96224e+06	8.39865e+06	8.66335e+06	8.2546e+06	3.66801e+06	3.88433e+06	Peak Found	Peak Found	Peak Found	Peak Found	High	High	High	High	High	High	High	High	1		3.3	37.8
P02649	Apolipoprotein E [OS=Homo sapiens]	69	20	232	20	317	36.1	5.73	461.62	20	cell-cell signaling;cell organization and biogenesis;protein metabolism;other metabolic processes;stress response;transport;developmental processes;signal transduction;other biological processes	non-structural extracellular;extracellular matrix;plasma membrane;other membranes;ER/Golgi;other cytoplasmic organelle;other cell component	signal transduction activity or receptor binding;transporter activity;enzyme regulator activity;cytoskeletal activity;other molecular function	Pf01442	348	ENSG00000130203	APOE	B2RC15; C0JYY5; hsa:348; P02649; Q9P2S4	Vitamin B12 metabolism; Alzheimer's disease and miRNA effects; Apoptosis-related network due to altered Notch3 in ovarian cancer; ApoE and miR-146 in inflammation and atherosclerosis; Statin inhibition of cholesterol production; Familial hyperlipidemia type 3; Alzheimer's disease; Cholesterol metabolism; Fatty acids and lipoproteins transport in hepatocytes; HDAC6 interactions in the central nerv…	Regulation of Insulin-like Growth Factor (IGF) transport and uptake by Insulin-like Growth Factor Binding Proteins (IGFBPs); Post-translational protein phosphorylation; Amyloid fiber formation; Retinoid metabolism and transport; Nuclear signaling by ERBB4; NR1H3 & NR1H2 regulate gene expression linked to cholesterol transport and efflux; Chylomicron clearance; Scavenging by Class A Receptors; Chy…	22	156253	159332	9662	12725	1.27359e+07	1.25319e+07	3.77272e+07	3.52587e+07	2.21743e+07	2.08876e+07	7.10431e+06	7.37589e+06	Peak Found	High	Peak Found	Peak Found	High	High	High	High	High	High	High	High	1		8.8	1.2
P30153	Serine/threonine-protein phosphatase 2A 65 kDa regulatory subunit A alpha isoform [OS=Homo sapiens]	47	20	206	20	589	65.3	5.11	448.63	20	cell cycle OR cell proliferation;cell organization and biogenesis;protein metabolism;RNA metabolism OR transcription;other metabolic processes;other biological processes	plasma membrane;other membranes;cytosol;cytoskeleton;mitochondrion;nucleus;other cell component	enzyme regulator activity;other molecular function	Pf02985	5518	ENSG00000105568	PPP2R1A	hsa:5518; P30153; Q13773; Q6ICQ3; Q96DH3	Focal adhesion: PI3K-Akt-mTOR-signaling pathway; Wnt signaling pathway and pluripotency; PI3K-Akt signaling pathway; 16p11.2 proximal deletion syndrome; Glycogen synthesis and degradation; Cohesin complex - Cornelia de Lange syndrome	Separation of Sister Chromatids; Resolution of Sister Chromatid Cohesion; RHO GTPases Activate Formins; EML4 and NUDC in mitotic spindle formation; Amplification of signal from unattached kinetochores via a MAD2 inhibitory signal; RAF activation; Negative regulation of MAPK pathway; Recruitment of NuMA to mitotic centrosomes; PKR-mediated signaling; Regulation of PLK1 Activity at G2/M Transition;…	50	45849.8	87073.2	47828.4	46617	5.61842e+06	5.44409e+06	1.22178e+07	1.24204e+07	1.36155e+07	1.22128e+07	4.05586e+06	4.13133e+06	Peak Found	Peak Found	Peak Found	Peak Found	High	High	High	High	High	High	High	High	1	Met-loss+Acetyl [N-Term]	7.5	10.8
Q13200	26S proteasome non-ATPase regulatory subunit 2 [OS=Homo sapiens]	37	25	168	25	908	100.1	5.2	275.29	25	protein metabolism;other metabolic processes;other biological processes	non-structural extracellular;cytosol;nucleus;other cell component	enzyme regulator activity	Pf01851, Pf17781, Pf18051	5708	ENSG00000175166	PSMD2	B4DX07; B4DXY1; E7EW34; E9PCS3; hsa:5708; Q12932; Q13200; Q15321; Q53XQ4; Q96I12	Proteasome degradation; Alzheimer's disease and miRNA effects; TNF-alpha signaling pathway; Parkin-ubiquitin proteasomal system pathway; Alzheimer's disease	Antigen processing: Ubiquitination & Proteasome degradation; Downstream TCR signaling; FCERI mediated NF-kB activation; Activation of NF-kappaB in B cells; Oxygen-dependent proline hydroxylation of Hypoxia-inducible Factor Alpha; ER-Phagosome pathway; Cross-presentation of soluble exogenous antigens (endosomes); SCF-beta-TrCP mediated degradation of Emi1; APC/C:Cdc20 mediated degradation of Secur…	65	29613.8			36021.8	3.92064e+06	3.6267e+06	9.75876e+06	9.00208e+06	9.20421e+06	9.47637e+06	2.94583e+06	3.12978e+06	Peak Found	n/a	n/a	Peak Found	High	High	High	High	High	High	High	High	1		5.7	11.1
P02768	Albumin [OS=Homo sapiens]	42	25	423	25	609	69.3	6.28	823.8	25	stress response;other biological processes	non-structural extracellular;ER/Golgi;other cell component	nucleic acid binding activity;other molecular function	Pf00273	213	ENSG00000163631	ALB	E7ESS9; hsa:213; O95574; P02768; P04277; Q13140; Q645G4; Q68DN5; Q6UXK4; Q86YG0; Q8IUK7; Q9P157; Q9P1I7; Q9UHS3; Q9UJZ0	Selenium micronutrient network; Vitamin B12 metabolism; Folate metabolism; Complement system; VEGFA-VEGFR2 signaling	Scavenging of heme from plasma; Platelet degranulation ; Regulation of Insulin-like Growth Factor (IGF) transport and uptake by Insulin-like Growth Factor Binding Proteins (IGFBPs); Post-translational protein phosphorylation; Cytoprotection by HMOX1; Aspirin ADME; Ciprofloxacin ADME; Recycling of bile acids and salts; Prednisone ADME; Heme degradation; HDL remodeling; Heme biosynthesis	17	1.08583e+06	1.62161e+06	1.16175e+06	1.37753e+06	4.07929e+07	3.93325e+07	1.0503e+08	9.54533e+07	9.76209e+07	9.47038e+07	2.55575e+07	2.71815e+07	High	High	Peak Found	Peak Found	High	High	High	High	High	High	High	High	1		20.1	36.7
P52209	6-phosphogluconate dehydrogenase, decarboxylating [OS=Homo sapiens]	41	16	189	16	483	53.1	7.23	428.02	16	other metabolic processes	cytosol	other molecular function	Pf00393, Pf03446	5226	ENSG00000142657	PGD	A8K2Y9; B4DQJ8; hsa:5226; P52209; Q9BWD8	Pentose phosphate metabolism; Nuclear receptors meta-pathway; NRF2 pathway; VEGFA-VEGFR2 signaling; Metabolic reprogramming in colon cancer	NFE2L2 regulates pentose phosphate pathway genes; Pentose phosphate pathway	7	52523.7	91303.9	3613.13	5669.91	5.10392e+06	4.70173e+06	1.19839e+07	1.08773e+07	1.12979e+07	1.21378e+07	4.49141e+06	4.89025e+06	Peak Found	Peak Found	Peak Found	Peak Found	High	High	High	High	High	High	High	High	1		8.8	1.1
P48681	Nestin [OS=Homo sapiens]	22	29	222	29	1621	177.3	4.36	349.77	29	cell cycle OR cell proliferation;cell organization and biogenesis;developmental processes;other biological processes	cytoskeleton;other cell component	signal transduction activity or receptor binding;other molecular function	Pf00038	10763	ENSG00000132688	NES	hsa:10763; O00552; P48681; Q3LIF5; Q5SYZ6	Cell lineage map for neuronal differentiation		1	108399	152158	44842	44281.5	6.22482e+06	6.06322e+06	1.3188e+07	1.28984e+07	1.6672e+07	1.5837e+07	3.42146e+06	3.4447e+06	Peak Found	Peak Found	Peak Found	Peak Found	High	High	High	High	High	High	High	High	1		14.1	9.3
Q14203	Dynactin subunit 1 [OS=Homo sapiens]	32	30	169	30	1278	141.6	5.81	194.78	30	cell cycle OR cell proliferation;cell organization and biogenesis;transport;developmental processes;other biological processes	cytosol;cytoskeleton;nucleus;other cell component	cytoskeletal activity;other molecular function	Pf01302, Pf12455	1639	ENSG00000204843	DCTN1	A8MY36; B4DM45; E9PFS5; E9PGE1; G5E9H4; hsa:1639; O95296; Q14203; Q6IQ37; Q9BRM9; Q9UIU1; Q9UIU2	Vasopressin-regulated water reabsorption; HDAC6 interactions in the central nervous system	MHC class II antigen presentation; HSP90 chaperone cycle for steroid hormone receptors (SHR) in the presence of ligand; COPI-mediated anterograde transport; COPI-independent Golgi-to-ER retrograde traffic; Signaling by ALK fusions and activated point mutants; XBP1(S) activates chaperone genes	8	36650.1	38675.7	45112.2	30473	2.74501e+06	2.5569e+06	9.14065e+06	9.0928e+06	8.35844e+06	8.29544e+06	2.02226e+06	2.163e+06	Peak Found	Peak Found	Peak Found	Peak Found	High	High	High	High	High	High	High	High	1		7.5	14.2
Q92499	ATP-dependent RNA helicase DDX1 [OS=Homo sapiens]	40	23	200	23	740	82.4	7.23	270.46	23	cell organization and biogenesis;DNA metabolism;RNA metabolism OR transcription;other metabolic processes;stress response;other biological processes	cytosol;mitochondrion;nucleus;other cell component	nucleic acid binding activity;other molecular function	Pf00270, Pf00271, Pf00622	1653	ENSG00000079785	DDX1	B4DME8; B4DPN6; hsa:1653; Q92499	DDX1 as a regulatory component of the Drosha microprocessor; mRNA processing	tRNA processing in the nucleus	3	69340.9	35230.9	99954.1	62514.7	5.19637e+06	4.26863e+06	1.33468e+07	1.28762e+07	1.24057e+07	1.18583e+07	4.04789e+06	4.27398e+06	Peak Found	Peak Found	Peak Found	Peak Found	High	High	High	High	High	High	High	High	1		6.1	18.5
P41250	Glycine--tRNA ligase [OS=Homo sapiens]	37	21	192	21	739	83.1	7.03	320.88	21	protein metabolism;RNA metabolism OR transcription;other metabolic processes	non-structural extracellular;cytosol;mitochondrion;other cell component	other molecular function	Pf00458, Pf00587, Pf03129	2617	ENSG00000106105	GARS1	A0A090N8G0; B3KQA2; B4DIA0; hsa:2617; P41250; Q969Y1	HDAC6 interactions in the central nervous system	Cytosolic tRNA aminoacylation; Mitochondrial tRNA aminoacylation	3	29856.6	39627.6	16010.4	24951.5	3.32094e+06	2.85569e+06	9.02782e+06	8.96085e+06	9.47937e+06	8.73402e+06	4.13432e+06	4.37436e+06	Peak Found	Peak Found	Peak Found	Peak Found	High	High	High	High	High	High	High	High	1		5.6	6.2
P25205	DNA replication licensing factor MCM3 [OS=Homo sapiens]	37	23	149	23	808	90.9	5.77	225.15	23	cell cycle OR cell proliferation;cell organization and biogenesis;DNA metabolism;other metabolic processes;stress response;other biological processes	cytoskeleton;nucleus;other cell component	nucleic acid binding activity;other molecular function	Pf00493, Pf14551, Pf17207, Pf17855	4172	ENSG00000112118	MCM3	B4DWW4; hsa:4172; P25205; Q92660; Q9BTR3; Q9NUE7	Cell cycle; Retinoblastoma gene in cancer; Ciliary landscape; G1 to S cell cycle control; DNA replication	Orc1 removal from chromatin; Assembly of the pre-replicative complex; Activation of ATR in response to replication stress; Activation of the pre-replicative complex; Unwinding of DNA	11	9344.56	27235.2		8467.37	2.7559e+06	2.83638e+06	6.56845e+06	6.36434e+06	7.82729e+06	6.16747e+06	1.77989e+06	1.98e+06	Peak Found	Peak Found	n/a	Peak Found	High	High	High	High	High	High	High	High	1	Met-loss+Acetyl [N-Term]	3.8	3.8
Q15029	116 kDa U5 small nuclear ribonucleoprotein component [OS=Homo sapiens]	35	24	153	24	972	109.4	5	188.16	24	protein metabolism;RNA metabolism OR transcription;other metabolic processes;other biological processes	cytosol;nucleus;other cell component	nucleic acid binding activity;other molecular function	Pf00009, Pf00679, Pf03144, Pf03764, Pf14492, Pf16004	9343	ENSG00000108883	EFTUD2	B4DK30; B4DMC0; D3DX58; hsa:9343; K7EJ81; Q15029; Q9BUR0	mRNA processing; Ciliary landscape	mRNA Splicing - Major Pathway; mRNA Splicing - Minor Pathway	4	187442	242103	244180	283793	2.97847e+06	2.7508e+06	6.66146e+06	6.31467e+06	7.0813e+06	6.93062e+06	2.21391e+06	2.34575e+06	Peak Found	Peak Found	Peak Found	Peak Found	High	High	High	High	High	High	High	High	1		38.5	90.8
O00410	Importin-5 [OS=Homo sapiens]	30	21	153	18	1097	123.6	4.94	230.78	21	transport;signal transduction;other biological processes	other membranes;cytosol;ER/Golgi;nucleus;other cell component	enzyme regulator activity;other molecular function	Pf02985, Pf18808, Pf18816, Pf18829	3843	ENSG00000065150	IPO5	B4DZA0; hsa:3843; O00410; O15257; Q5T578; Q86XC7		vRNP Assembly	1	6947.05	4254.68	9075.1	8034.62	1.74708e+06	1.62023e+06	4.48785e+06	4.54978e+06	4.8586e+06	4.31472e+06	2.07204e+06	2.1325e+06	Peak Found	Peak Found	Peak Found	Peak Found	High	High	High	High	High	High	High	High	1	Met-loss+Acetyl [N-Term]	1.8	5.3
P00738	Haptoglobin [OS=Homo sapiens]	44	21	448	10	406	45.2	6.58	807.89	21	stress response;other biological processes	non-structural extracellular;other cell component	other molecular function	Pf00089	3240	ENSG00000257017	HP	B0AZL5; hsa:3240; P00737; P00738; Q0VAC4; Q0VAC5; Q2PP15; Q3B7J0; Q6LBY9; Q9UC67	Network map of SARS-CoV-2 signaling pathway	Scavenging of heme from plasma; Neutrophil degranulation	3	1.74035e+06	2.77383e+06	245019	277075	1.56414e+08	1.431e+08	3.59011e+08	3.20604e+08	3.25358e+08	3.41168e+08	1.63244e+08	1.67384e+08	High	High	Peak Found	Peak Found	High	High	High	High	High	High	High	High	1		8.9	2
P62258	14-3-3 protein epsilon [OS=Homo sapiens]	69	17	314	14	255	29.2	4.74	595.97	17	stress response;developmental processes;signal transduction;other biological processes	other membranes;cytosol;mitochondrion;nucleus;other cell component	other molecular function	Pf00244	7531	ENSG00000108953; ENSG00000274474	YWHAE	B3KY71; D3DTH5; hsa:7531; P29360; P42655; P62258; Q4VJB6; Q53XZ5; Q63631; Q7M4R4	Cell cycle; Myometrial relaxation and contraction pathways; VEGFA-VEGFR2 signaling; Calcium regulation in cardiac cells; 17p13.3 (YWHAE) copy number variation; Sudden infant death syndrome (SIDS) susceptibility pathways	RAB GEFs exchange GTP for GDP on RABs; Translocation of SLC2A4 (GLUT4) to the plasma membrane; TP53 Regulates Metabolic Genes; Chk1/Chk2(Cds1) mediated inactivation of Cyclin B:Cdk1 complex; RHO GTPases activate PKNs; SARS-CoV-1 targets host intracellular signalling and regulatory pathways; SARS-CoV-2 targets host intracellular signalling and regulatory pathways; Activation of BAD and translocati…	26	6.4737e+06	8.17186e+06	3.62562e+06	4.19169e+06	3.0558e+07	3.01371e+07	5.90132e+07	5.62748e+07	5.12317e+07	4.38483e+07	2.34967e+07	2.45764e+07	Peak Found	High	Peak Found	Peak Found	High	High	High	High	High	High	High	High	1	Acetyl [N-Term]	113	115.7
P31939	Bifunctional purine biosynthesis protein ATIC [OS=Homo sapiens]	58	24	214	24	592	64.6	6.71	292.91	24	other metabolic processes;developmental processes;other biological processes	plasma membrane;other membranes;cytosol	other molecular function	Pf01808, Pf02142	471	ENSG00000138363	ATIC	A8K202; E9PBU3; hsa:471; P31939; Q13856; Q53S28	One-carbon metabolism	Signaling by ALK fusions and activated point mutants; Purine ribonucleoside monophosphate biosynthesis	3		14017.4			3.0793e+06	3.0261e+06	8.5513e+06	8.35696e+06	8.70097e+06	8.12101e+06	3.46443e+06	3.86078e+06	n/a	Peak Found	n/a	n/a	High	High	High	High	High	High	High	High	1	Met-loss [N-Term]	2.2
P49915	GMP synthase [glutamine-hydrolyzing] [OS=Homo sapiens]	44	18	147	18	693	76.7	6.87	244.04	18	other metabolic processes	cytosol	other molecular function	Pf00117, Pf00958, Pf02540	8833	ENSG00000163655	GMPS	A8K639; B4DXV7; F8W720; hsa:8833; P49915		Purine ribonucleoside monophosphate biosynthesis; Azathioprine ADME	2		12517.1			2.41055e+06	2.27034e+06	7.24183e+06	6.93963e+06	8.10663e+06	7.3588e+06	2.77511e+06	2.78115e+06	n/a	Peak Found	n/a	n/a	High	High	High	High	High	High	High	High	1		2.4
P53396	ATP-citrate synthase [OS=Homo sapiens]	29	24	195	24	1101	120.8	7.33	306.02	24	other metabolic processes	non-structural extracellular;cytosol;nucleus;other cytoplasmic organelle;other cell component	other molecular function	Pf00285, Pf00549, Pf02629, Pf16114	47	ENSG00000131473	ACLY	B4DIM0; B4E3P0; hsa:47; P53396; Q13037; Q9BRL0	Sterol regulatory element-binding proteins (SREBP) signaling; TCA cycle and deficiency of pyruvate dehydrogenase complex (PDHc); Fatty acid biosynthesis; Amino acid metabolism; Lipid metabolism pathway; Clear cell renal cell carcinoma pathways; Metabolic reprogramming in colon cancer	Neutrophil degranulation; ChREBP activates metabolic gene expression; Fatty acyl-CoA biosynthesis	10	12098.1	22566.8	3245.46	10185.6	3.20712e+06	3.09198e+06	8.78678e+06	7.79147e+06	1.25198e+07	1.16578e+07	3.40377e+06	3.45217e+06	Peak Found	Peak Found	Peak Found	Peak Found	High	High	High	High	High	High	High	High	1		2.7	1.8
P04899	Guanine nucleotide-binding protein G(i) subunit alpha-2 [OS=Homo sapiens]	56	16	251	8	355	40.4	5.54	386.85	16	cell-cell signaling;cell cycle OR cell proliferation;signal transduction;other biological processes	plasma membrane;other membranes;cytosol;cytoskeleton;nucleus;other cell component	signal transduction activity or receptor binding;other molecular function	Pf00503	2771	ENSG00000114353	GNAI2	B3KTZ0; B4DYA0; B4E2X5; hsa:2771; P04899; Q6B6N3; Q8IZ71	Thyroid stimulating hormone (TSH) signaling pathway; Corticotropin-releasing hormone signaling pathway; S1P receptor signal transduction; Complement system; G protein signaling pathways; Chemokine signaling pathway; Hippo signaling regulation pathways; Purinergic signaling; Opioid receptor pathways; Calcium regulation in cardiac cells; 5q35 copy number variation; Serotonin HTR1 group and FOS path…	G alpha (i) signalling events; G alpha (z) signalling events; Adenylate cyclase inhibitory pathway; ADP signalling through P2Y purinoceptor 12; G alpha (s) signalling events; Extra-nuclear estrogen signaling; GPER1 signaling; ADORA2B mediated anti-inflammatory cytokines production; Adrenaline,noradrenaline inhibits insulin secretion	22	635711	919975	173650	203805	9.08347e+06	9.3092e+06	1.94321e+07	1.81186e+07	1.34884e+07	1.33014e+07	5.618e+06	6.16881e+06	Peak Found	Peak Found	Peak Found	Peak Found	High	High	High	High	High	High	High	High	1		57.1	26.8
P33991	DNA replication licensing factor MCM4 [OS=Homo sapiens]	35	25	140	25	863	96.5	6.74	196.98	25	cell cycle OR cell proliferation;cell organization and biogenesis;DNA metabolism;other metabolic processes;stress response;other biological processes	nucleus;other cell component	nucleic acid binding activity;other molecular function	Pf00493, Pf14551, Pf17207, Pf17855, Pf21128	4173	ENSG00000104738	MCM4	hsa:4173; P33991; Q8NEH1; Q99658	Cell cycle; Gastric cancer network 1; Retinoblastoma gene in cancer; Ciliary landscape; G1 to S cell cycle control; DNA replication	Orc1 removal from chromatin; Assembly of the pre-replicative complex; Activation of ATR in response to replication stress; Activation of the pre-replicative complex; Unwinding of DNA	12	130608	65707.3	192777	156786	3.25697e+06	3.00598e+06	9.37327e+06	8.8611e+06	9.58362e+06	9.20928e+06	2.83981e+06	3.13765e+06	Peak Found	Peak Found	Peak Found	Peak Found	High	High	High	High	High	High	High	High	1		14.8	52.9
P09104	Gamma-enolase [OS=Homo sapiens]	64	17	182	12	434	47.2	5.03	366.46	17	other metabolic processes	plasma membrane;other membranes;cytosol;other cell component	other molecular function	Pf00113, Pf03952	2026	ENSG00000111674	ENO2	B7Z2X9; hsa:2026; P09104; Q96J33	Clear cell renal cell carcinoma pathways; Glycolysis and gluconeogenesis; Metabolic Epileptic Disorders	Glycolysis; Gluconeogenesis	5	5157.32	8992.41			1.34374e+06	1.2778e+06	2.88486e+06	2.82711e+06	5.47467e+06	4.4285e+06	989632	1.03853e+06	Peak Found	Peak Found	Peak Found	n/a	High	High	High	High	High	High	High	High	1		3
P34932	Heat shock 70 kDa protein 4 [OS=Homo sapiens]	35	21	140	20	840	94.3	5.19	175.52	21	cell organization and biogenesis;protein metabolism;other metabolic processes;stress response;transport	non-structural extracellular;cytosol;mitochondrion;nucleus	other molecular function	Pf00012	3308	ENSG00000170606	HSPA4	hsa:3308; O95756; P34932; Q2TAL4; Q9BUK9	Parkin-ubiquitin proteasomal system pathway; HDAC6 interactions in the central nervous system	Regulation of HSF1-mediated heat shock response	3	12443.9	50549.2			2.01218e+06	1.93384e+06	5.09607e+06	4.80771e+06	4.93082e+06	4.76636e+06	1.25182e+06	1.23914e+06	Peak Found	Peak Found	n/a	n/a	High	High	High	High	High	High	High	High	1		8.4
Q8TCU6	Phosphatidylinositol 3,4,5-trisphosphate-dependent Rac exchanger 1 protein [OS=Homo sapiens]	20	26	157	26	1659	186.1	6.44	166.83	26	cell organization and biogenesis;other metabolic processes;signal transduction;other biological processes	plasma membrane;other membranes;cytosol;other cell component	enzyme regulator activity;other molecular function	Pf00610, Pf00621	57580	ENSG00000124126	PREX1	E1P5X9; hsa:57580; Q5JS95; Q5JS96; Q69YL2; Q7Z2L9; Q8TCU6; Q9BQH0; Q9BX55; Q9H4Q6; Q9P2D2; Q9UGQ4	Chemokine signaling pathway	G alpha (12/13) signalling events; RHOC GTPase cycle; RHOA GTPase cycle; RAC1 GTPase cycle; RHOB GTPase cycle; CDC42 GTPase cycle; NRAGE signals death through JNK; RHOQ GTPase cycle; RHOG GTPase cycle; RAC2 GTPase cycle; RAC3 GTPase cycle; RHOJ GTPase cycle	13			10162.5	198294	2.31994e+06	2.34419e+06	6.56331e+06	6.25156e+06	8.39584e+06	7.00331e+06	2.67055e+06	2.81024e+06	n/a	n/a	Peak Found	Peak Found	High	High	High	High	High	High	High	High	1			18.8
P17980	26S proteasome regulatory subunit 6A [OS=Homo sapiens]	46	14	199	14	439	49.2	5.24	311.52	14	protein metabolism;other metabolic processes;other biological processes	non-structural extracellular;cytosol;nucleus;other cell component	other molecular function	Pf00004, Pf16450, Pf17862	5702	ENSG00000165916	PSMC3	B2R8V1; hsa:5702; P17980; Q3B757; Q3B865; Q53HU5; Q6GPG8; Q6IBS1; Q96HD3	Proteasome degradation; Alzheimer's disease and miRNA effects; Parkin-ubiquitin proteasomal system pathway; Alzheimer's disease	Separation of Sister Chromatids; The role of GTSE1 in G2/M progression after G2 checkpoint; Neutrophil degranulation; Cdc20:Phospho-APC/C mediated degradation of Cyclin A; ER-Phagosome pathway; Regulation of expression of SLITs and ROBOs; FCERI mediated NF-kB activation; Downstream TCR signaling; Antigen processing: Ubiquitination & Proteasome degradation; Activation of NF-kappaB in B cells; Oxyg…	64		4815.55	3603.9	4348.37	2.76279e+06	2.68836e+06	5.78471e+06	6.02598e+06	7.08182e+06	6.52586e+06	1.66033e+06	1.78382e+06	n/a	Peak Found	Peak Found	Peak Found	High	High	High	High	High	High	High	High	1		1.1	1.9
Q14697	Neutral alpha-glucosidase AB [OS=Homo sapiens]	34	24	167	24	944	106.8	6.14	216.9	24	protein metabolism;other metabolic processes	ER/Golgi;other cell component	other molecular function	Pf01055, Pf13802, Pf21365	23193	ENSG00000089597	GANAB	A6NC20; hsa:23193; Q14697; Q8WTS9; Q9P0X0	N-glycan biosynthesis	Maturation of spike protein; Calnexin/calreticulin cycle; Maturation of spike protein	5	5.00131e+06	6.88222e+06	3206.72	5632.73	2.53675e+06	2.32939e+06	1.24552e+07	1.26056e+07	1.28811e+07	1.20115e+07	3.0537e+06	3.0817e+06	Peak Found	Peak Found	Peak Found	Peak Found	High	High	High	High	High	High	High	High	1		363.1	0.5
O75874	Isocitrate dehydrogenase [NADP] cytoplasmic [OS=Homo sapiens]	56	18	174	17	414	46.6	7.01	270.85	18	other metabolic processes;stress response;developmental processes;other biological processes	non-structural extracellular;cytosol;mitochondrion;other cytoplasmic organelle;other cell component	other molecular function	Pf00180	3417	ENSG00000138413	IDH1	hsa:3417; O75874; Q567U4; Q6FHQ6; Q7Z3V0; Q93090; Q9NTJ9; Q9UKW8	Glutathione metabolism; TCA cycle and deficiency of pyruvate dehydrogenase complex (PDHc); Amino acid metabolism	Neutrophil degranulation; Peroxisomal protein import; Abnormal conversion of 2-oxoglutarate to 2-hydroxyglutarate; NADPH regeneration; NFE2L2 regulating TCA cycle genes	8	71511.4	80989.2	6401.83	7470.39	3.59791e+06	3.27026e+06	1.02601e+07	1.02019e+07	1.24395e+07	1.22771e+07	3.95231e+06	4.54646e+06	Peak Found	Peak Found	Peak Found	Peak Found	High	High	High	High	High	High	High	High	1		10.8	1.9
P50395	Rab GDP dissociation inhibitor beta [OS=Homo sapiens]	56	19	145	10	445	50.6	6.47	312.45	19	transport;signal transduction;other biological processes	non-structural extracellular;other membranes;cytosol;ER/Golgi;other cytoplasmic organelle;other cell component	enzyme regulator activity;other molecular function	Pf00996	2665	ENSG00000057608	GDI2	hsa:2665; O43928; P50395; Q5SX88; Q9UQM6		Neutrophil degranulation; RAB GEFs exchange GTP for GDP on RABs	2	44725.5	100404	10057.7	10274.7	1.09342e+06	1.07447e+06	1.95164e+06	2.19867e+06	1.87651e+06	1.33405e+06	867783	823711	Peak Found	Peak Found	Peak Found	Peak Found	High	High	High	High	High	High	High	High	1		43.4	12.6
P18669	Phosphoglycerate mutase 1 [OS=Homo sapiens]	64	11	185	11	254	28.8	7.18	509.25	11	other metabolic processes;other biological processes	non-structural extracellular;cytosol;other cell component	other molecular function	Pf00300	5223	ENSG00000171314	PGAM1	hsa:5223; P18669; Q9BWC0	Cori cycle; Metabolic reprogramming in colon cancer; Warburg effect modulated by deubiquitinating enzymes and their substrates; Glycolysis and gluconeogenesis; Metabolic Epileptic Disorders	Neutrophil degranulation; Glycolysis; Gluconeogenesis	8	209948	156186	52055	83367.8	3.90656e+06	3.61606e+06	1.15362e+07	1.13888e+07	1.6247e+07	1.40505e+07	6.14254e+06	6.79602e+06	Peak Found	Peak Found	Peak Found	Peak Found	High	High	High	High	High	High	High	High	1		19.8	13.8
Q8WUM4	Programmed cell death 6-interacting protein [OS=Homo sapiens]	33	24	158	24	868	96	6.52	238.37	24	cell cycle OR cell proliferation;cell organization and biogenesis;protein metabolism;other metabolic processes;transport;other biological processes	non-structural extracellular;plasma membrane;cytosol;cytoskeleton;ER/Golgi;other cytoplasmic organelle;other cell component	signal transduction activity or receptor binding;other molecular function	Pf03097, Pf13949	10015	ENSG00000170248	PDCD6IP	C5MQH7; E9PFU1; hsa:10015; Q6NUS1; Q8WUM4; Q9BX86; Q9NUN0; Q9P2H2; Q9UKL5	Inhibition of exosome biogenesis and secretion by Manumycin A in CRPC cells	Budding and maturation of HIV virion; Regulation of necroptotic cell death; Uptake and function of anthrax toxins	5	79450.5	287342	29959.7	11317.3	3.73794e+06	3.49963e+06	1.02544e+07	9.62791e+06	7.66893e+06	7.82323e+06	2.10957e+06	2.03565e+06	Peak Found	Peak Found	Peak Found	Peak Found	High	High	High	High	High	High	High	High	1		27.2	6.3
P35580	Myosin-10 [OS=Homo sapiens]	16	24	104	19	1976	228.9	5.54	116.78	24	cell adhesion;cell cycle OR cell proliferation;cell organization and biogenesis;other biological processes	plasma membrane;other membranes;cytosol;cytoskeleton;other cell component	cytoskeletal activity;nucleic acid binding activity;other molecular function	Pf00063, Pf00612, Pf01576, Pf02736	4628	ENSG00000133026	MYH10	B2RWP9; D3DTS1; F8VTL3; hsa:4628; P35580; Q12989; Q149N3; Q149N4; Q16087; Q4LE45; Q6PK16; Q9BWG0	Regulation of actin cytoskeleton	Sema4D induced cell migration and growth-cone collapse; EPHA-mediated growth cone collapse; RHO GTPases activate PAKs; RHO GTPases activate CIT; RHO GTPases activate PKNs; RHO GTPases Activate ROCKs	7					586444	504304	1.90422e+06	1.45183e+06	1.37941e+06	1.32161e+06	644787	666394	n/a	n/a	n/a	n/a	High	High	High	High	High	High	High	High	1
P23526	Adenosylhomocysteinase [OS=Homo sapiens]	38	15	218	14	432	47.7	6.34	498.48	15	other metabolic processes	cytosol;ER/Golgi;nucleus;other cell component	other molecular function	Pf00670, Pf05221	191	ENSG00000101444	AHCY	A8K307; B3KUN3; E1P5P2; F5H737; hsa:191; P23526; Q96A36	Folate metabolism; Trans-sulfuration pathway; One-carbon metabolism; Trans-sulfuration, one-carbon metabolism and related pathways; Methionine de novo and salvage pathway; Ethanol effects on histone modifications; Spina bifida	Methylation; Sulfur amino acid metabolism; Metabolism of ingested SeMet, Sec, MeSec into H2Se; Defective AHCY causes HMAHCHD	11	57820.7	67521			7.54688e+06	7.24593e+06	2.20654e+07	1.93749e+07	2.20928e+07	2.16051e+07	6.54687e+06	7.15443e+06	Peak Found	Peak Found	n/a	n/a	High	High	High	High	High	High	High	High	1		4.8
Q15019	Septin-2 [OS=Homo sapiens]	56	14	171	13	361	41.5	6.6	381.06	14	cell cycle OR cell proliferation;cell organization and biogenesis;signal transduction;other biological processes	plasma membrane;other membranes;cytoskeleton;ER/Golgi;nucleus;other cell component	other molecular function	Pf00735	4735	ENSG00000168385	SEPTIN2	B4DGE8; hsa:4735; Q14132; Q15019; Q53QU3; Q8IUK9; Q96CB0	2q37 copy number variation syndrome	Anchoring of the basal body to the plasma membrane	2	26765.5	13082.8			5.10449e+06	4.94449e+06	1.57094e+07	1.56708e+07	1.50566e+07	1.46072e+07	4.67752e+06	4.97202e+06	Peak Found	Peak Found	n/a	n/a	High	High	High	High	High	High	High	High	1		2.1
P26038	Moesin [OS=Homo sapiens]	50	29	198	22	577	67.8	6.4	260.56	29	cell adhesion;cell cycle OR cell proliferation;cell organization and biogenesis;other biological processes	plasma membrane;other membranes;cytosol;cytoskeleton;other cell component	signal transduction activity or receptor binding;cytoskeletal activity;nucleic acid binding activity;other molecular function	Pf00373, Pf00769, Pf09379, Pf09380, Pf20492	4478	ENSG00000147065	MSN	hsa:4478; P26038	Glial cell differentiation; AGE/RAGE pathway; Measles virus infection; 16p11.2 proximal deletion syndrome; Regulation of actin cytoskeleton	Recycling pathway of L1; Sensory processing of sound by inner hair cells of the cochlea; Sensory processing of sound by outer hair cells of the cochlea; Gene and protein expression by JAK-STAT signaling after Interleukin-12 stimulation; Signaling by ALK fusions and activated point mutants	10	537318	880900	322859	329060	7.13745e+06	6.52665e+06	1.62734e+07	1.59452e+07	1.34412e+07	1.27358e+07	8.32733e+06	8.74847e+06	Peak Found	Peak Found	Peak Found	Peak Found	High	High	High	High	High	High	High	High	1		51.5	46.6
Q7KZF4	Staphylococcal nuclease domain-containing protein 1 [OS=Homo sapiens]	34	24	136	24	910	101.9	7.17	156.12	24	RNA metabolism OR transcription;other metabolic processes;other biological processes	cytosol;nucleus;other cell component	nucleic acid binding activity;other molecular function	Pf00565, Pf00567	27044	ENSG00000197157	SND1	hsa:27044; Q13122; Q7KZF4; Q96AG0	VEGFA-VEGFR2 signaling	Signaling by BRAF and RAF1 fusions	2	6494.35				1.21784e+06	1.11343e+06	3.30532e+06	3.41641e+06	5.34365e+06	4.57702e+06	1.05443e+06	1.20801e+06	Peak Found	n/a	Peak Found	n/a	High	High	High	High	High	High	High	High	1		3.2
P08237	ATP-dependent 6-phosphofructokinase, muscle type [OS=Homo sapiens]	34	21	201	19	780	85.1	7.99	271.06	21	other metabolic processes;other biological processes	plasma membrane;other membranes;cytosol;cytoskeleton;nucleus	kinase activity;other molecular function	Pf00365	5213	ENSG00000152556	PFKM	hsa:5213; J3KNX3; P08237; Q16814; Q16815; Q6ZTT1	Clear cell renal cell carcinoma pathways; Aerobic glycolysis; Insulin signaling; Glycolysis and gluconeogenesis; Metabolic Epileptic Disorders	Glycolysis	6	954526	471893	6121.75		3.45541e+06	3.32189e+06	1.0091e+07	9.42458e+06	1.19785e+07	1.05759e+07	3.22182e+06	3.43094e+06	Peak Found	Peak Found	Peak Found	n/a	High	High	High	High	High	High	High	High	1	Met-loss+Acetyl [N-Term]	91.1	1.6
P17858	ATP-dependent 6-phosphofructokinase, liver type [OS=Homo sapiens]	32	18	186	14	780	85	7.5	297.3	18	other metabolic processes;other biological processes	non-structural extracellular;cytosol;other cell component	kinase activity;other molecular function	Pf00365	5211	ENSG00000141959	PFKL	hsa:5211; P17858; Q96A64; Q96IH4; Q9BR91	Photodynamic therapy-induced HIF-1 survival signaling; Clear cell renal cell carcinoma pathways; Metabolic reprogramming in colon cancer; Insulin signaling; Disorders of fructose metabolism; Glycolysis and gluconeogenesis; Metabolic Epileptic Disorders	Neutrophil degranulation; Glycolysis	9	53912.3	45744.7	35047.3	38499.1	1.0704e+06	1.03318e+06	3.89167e+06	4.18356e+06	4.9823e+06	4.54731e+06	1.3322e+06	1.45453e+06	Peak Found	Peak Found	Peak Found	Peak Found	High	High	High	High	High	High	High	High	1		18.7	26.4
P29966	Myristoylated alanine-rich C-kinase substrate [OS=Homo sapiens]	50	11	165	11	332	31.5	4.45	519.46	11	cell organization and biogenesis;stress response;developmental processes;other biological processes	plasma membrane;other membranes;cytoskeleton;nucleus;other cell component	cytoskeletal activity;other molecular function	Pf02063	4082	ENSG00000277443	MARCKS	E1P560; hsa:4082; P29966; Q2LA83; Q5TDB7	Brain-derived neurotrophic factor (BDNF) signaling pathway	Acetylcholine regulates insulin secretion	2	2.20491e+06	3.54278e+06	877065	901212	3.38852e+07	2.99532e+07	5.83296e+07	55540214	4.4603e+07	4.15967e+07	2.74097e+07	2.67873e+07	High	High	Peak Found	Peak Found	High	High	High	High	High	High	High	High	1		57.7	35.1
O95782	AP-2 complex subunit alpha-1 [OS=Homo sapiens]	32	22	163	16	977	107.5	7.03	232.01	22	transport;other biological processes	plasma membrane;other membranes;cytosol;ER/Golgi;other cytoplasmic organelle;other cell component	signal transduction activity or receptor binding;other molecular function	Pf01602, Pf02296, Pf02883	160	ENSG00000196961	AP2A1	hsa:160; O95782; Q96CI7; Q96PP6; Q96PP7; Q9H070	Synaptic vesicle pathway; VEGFA-VEGFR2 signaling; GABA receptor signaling; EGF/EGFR signaling pathway; Fragile X syndrome; mBDNF and proBDNF regulation of GABA neurotransmission; Cell lineage map for neuronal differentiation	Potential therapeutics for SARS; Recycling pathway of L1; MHC class II antigen presentation; Cargo recognition for clathrin-mediated endocytosis; WNT5A-dependent internalization of FZD4; EPH-ephrin mediated repulsion of cells; LDL clearance; Trafficking of GluR2-containing AMPA receptors; Nef Mediated CD4 Down-regulation; Retrograde neurotrophin signalling; Nef Mediated CD8 Down-regulation; WNT5A…	21		5393.15	5839.7		3.16723e+06	2.97939e+06	7.28141e+06	6.64351e+06	6.68393e+06	6.60489e+06	2.94308e+06	3.08432e+06	n/a	Peak Found	n/a	n/a	High	High	High	High	High	High	High	High	1		1	2.4
P14625	Endoplasmin [OS=Homo sapiens]	32	22	170	21	803	92.4	4.84	279.26	22	cell organization and biogenesis;protein metabolism;other metabolic processes;stress response;transport;other biological processes	non-structural extracellular;plasma membrane;other membranes;cytosol;ER/Golgi;other cell component	signal transduction activity or receptor binding;nucleic acid binding activity;other molecular function	Pf00183, Pf13589	7184	ENSG00000166598	HSP90B1	hsa:7184; P14625; Q96A97	Photodynamic therapy-induced unfolded protein response; Focal adhesion: PI3K-Akt-mTOR-signaling pathway; Prion disease pathway; PI3K-Akt signaling pathway; Sudden infant death syndrome (SIDS) susceptibility pathways	Regulation of Insulin-like Growth Factor (IGF) transport and uptake by Insulin-like Growth Factor Binding Proteins (IGFBPs); Post-translational protein phosphorylation; Interleukin-4 and Interleukin-13 signaling; Trafficking and processing of endosomal TLR; Scavenging by Class A Receptors; ATF6 (ATF6-alpha) activates chaperone genes	11	8829.46	13686.8			3.78573e+06	3.7314e+06	9.80181e+06	9.07749e+06	1.02252e+07	1.02765e+07	3.1113e+06	3.2753e+06	Peak Found	Peak Found	n/a	Peak Found	High	High	High	High	High	High	High	High	1		1.8
P36871	Phosphoglucomutase-1 [OS=Homo sapiens]	54	22	188	22	562	61.4	6.76	279.74	22	other metabolic processes	non-structural extracellular;cytosol;other cell component	other molecular function	Pf02878, Pf02879, Pf02880	5236	ENSG00000079739	PGM1	B2R5N9; B4DPV0; hsa:5236; P36871; Q16105; Q16106; Q5BKZ9; Q6NW22; Q86U74; Q96J40; Q9NTY4	Ectoderm differentiation; Clear cell renal cell carcinoma pathways; Glycogen synthesis and degradation; Opioid receptor pathways; Disorders of galactose metabolism ; Disorders of fructose metabolism; UDP-derived sugars synthesis in fibroblasts; Glucuronidation	Neutrophil degranulation; Glycogen breakdown (glycogenolysis); Glycogen synthesis; Galactose catabolism; Defective PGM1 causes PGM1-CDG	13	18764.6	4984.83	12127.8	10051	3.83888e+06	3.45475e+06	9.42889e+06	8.26394e+06	1.2994e+07	1.21757e+07	3.36316e+06	3.58121e+06	Peak Found	Peak Found	Peak Found	Peak Found	High	High	High	High	High	High	High	High	1		1.5	3.2
P35606	Coatomer subunit beta' [OS=Homo sapiens]	32	20	115	20	906	102.4	5.27	139.92	20	transport	other membranes;cytosol;ER/Golgi	other molecular function	Pf00400, Pf04053	9276	ENSG00000184432	COPB2	B4DZI8; hsa:9276; P35606		COPI-dependent Golgi-to-ER retrograde traffic; COPI-mediated anterograde transport	2					1.13299e+06	1.2421e+06	3.24059e+06	3.03395e+06	3.52721e+06	3.37187e+06	741669	784541	n/a	n/a	Peak Found	Peak Found	High	High	High	High	High	High	High	High	1
O94973	AP-2 complex subunit alpha-2 [OS=Homo sapiens]	34	22	151	16	939	103.9	6.96	209.15	22	transport	plasma membrane;other membranes;cytosol;other cytoplasmic organelle;other cell component	other molecular function	Pf01602, Pf02296, Pf02883	161	ENSG00000183020	AP2A2	hsa:161; O75403; O94973; Q53ET1; Q96SI8	Synaptic vesicle pathway; GABA receptor signaling; mBDNF and proBDNF regulation of GABA neurotransmission; Cell lineage map for neuronal differentiation	Potential therapeutics for SARS; Recycling pathway of L1; MHC class II antigen presentation; Neutrophil degranulation; Cargo recognition for clathrin-mediated endocytosis; WNT5A-dependent internalization of FZD4; EPH-ephrin mediated repulsion of cells; LDL clearance; Nef Mediated CD4 Down-regulation; Retrograde neurotrophin signalling; Nef Mediated CD8 Down-regulation; WNT5A-dependent internaliza…	18					443166	409864	1.86214e+06	2.04803e+06	2.07633e+06	2.05738e+06	747452	817755	n/a	n/a	n/a	n/a	High	High	High	High	High	High	High	High	1
P13637	Sodium/potassium-transporting ATPase subunit alpha-3 [OS=Homo sapiens]	21	18	162	2	1013	111.7	5.38	234.31	18	cell organization and biogenesis;transport;other biological processes	plasma membrane;other membranes;ER/Golgi;other cell component	transporter activity;other molecular function	Pf00122, Pf00689, Pf00690, Pf13246	478	ENSG00000105409	ATP1A3	B7Z2T0; B7Z401; F5H6J6; hsa:478; P13637; Q16732; Q16735; Q969K5	Sudden infant death syndrome (SIDS) susceptibility pathways	Potential therapeutics for SARS; Ion homeostasis; Ion transport by P-type ATPases	4	25243	33845.3	7545.61	8439.79	142868	133565	276840	256821	244795	241483	139561	143547	Peak Found	Peak Found	Peak Found	Peak Found	High	High	High	High	High	High	Peak Found	Peak Found	1		106.6	55.6
O00231	26S proteasome non-ATPase regulatory subunit 11 [OS=Homo sapiens]	60	21	153	21	422	47.4	6.48	218.23	21	cell organization and biogenesis;protein metabolism;other metabolic processes;other biological processes	non-structural extracellular;cytosol;nucleus;other cell component	other molecular function	Pf01399, Pf18055, Pf18503	5717	ENSG00000108671	PSMD11	A8K3I7; E1P663; hsa:5717; O00231; O00495; Q53FT5	Proteasome degradation; Parkin-ubiquitin proteasomal system pathway; VEGFA-VEGFR2 signaling	FCERI mediated NF-kB activation; Downstream TCR signaling; Antigen processing: Ubiquitination & Proteasome degradation; Activation of NF-kappaB in B cells; Oxygen-dependent proline hydroxylation of Hypoxia-inducible Factor Alpha; ER-Phagosome pathway; Cross-presentation of soluble exogenous antigens (endosomes); SCF-beta-TrCP mediated degradation of Emi1; APC/C:Cdc20 mediated degradation of Secur…	63					4.60801e+06	4.452e+06	1.0552e+07	9.86014e+06	1.14768e+07	1.05867e+07	3.12789e+06	3.41935e+06	Peak Found	Peak Found	Peak Found	Peak Found	High	High	High	High	High	High	High	High	1	Met-loss+Acetyl [N-Term]
P47897	Glutamine--tRNA ligase [OS=Homo sapiens]	40	26	140	25	775	87.7	7.15	155.03	26	protein metabolism;RNA metabolism OR transcription;other metabolic processes;developmental processes;other biological processes	cytosol;mitochondrion;other cell component	enzyme regulator activity;other molecular function	Pf00749, Pf03950, Pf04557, Pf04558, Pf20974	5859	ENSG00000172053	QARS1	B4DWJ2; hsa:5859; P47897		Selenoamino acid metabolism; Cytosolic tRNA aminoacylation; Mitochondrial tRNA aminoacylation	3	52607.4	40015.3	13699.5	12879.2	3.71856e+06	3.41674e+06	8.49169e+06	8.31895e+06	9.87943e+06	9.16972e+06	3.11419e+06	3.37129e+06	Peak Found	Peak Found	Peak Found	Peak Found	High	High	High	High	High	High	High	High	1	Met-loss+Acetyl [N-Term]	7.8	4.3
P61978	Heterogeneous nuclear ribonucleoprotein K [OS=Homo sapiens]	57	20	216	20	463	50.9	5.54	509.87	20	RNA metabolism OR transcription;other metabolic processes;signal transduction;other biological processes	cytoskeleton;nucleus;other cell component	nucleic acid binding activity;other molecular function	Pf00013, Pf08067	3190	ENSG00000165119	HNRNPK	hsa:3190; P61978; Q07244; Q15671; Q59F98; Q5T6W4; Q60577; Q6IBN1; Q922Y7; Q96J62	mRNA processing; lncRNA in canonical Wnt signaling and colorectal cancer	HCMV Late Events; SUMOylation of RNA binding proteins; mRNA Splicing - Major Pathway; Processing of Capped Intron-Containing Pre-mRNA	6	43669.2	59080.9		11222	7.82278e+06	7.59678e+06	1.72793e+07	1.69609e+07	1.90867e+07	1.88981e+07	7.30002e+06	8.10448e+06	Peak Found	Peak Found	n/a	Peak Found	High	High	High	High	High	High	High	High	1		4.1	1.7
P23396	Small ribosomal subunit protein uS3 [OS=Homo sapiens]	76	19	233	19	243	26.7	9.66	470.02	19	cell cycle OR cell proliferation;cell organization and biogenesis;protein metabolism;DNA metabolism;other metabolic processes;stress response;other biological processes	plasma membrane;other membranes;cytosol;cytoskeleton;mitochondrion;ER/Golgi;translational apparatus;nucleus;other cell component	cytoskeletal activity;nucleic acid binding activity;other molecular function	Pf00189, Pf07650	6188	ENSG00000149273	RPS3	B2R7N5; hsa:6188; J3KN86; P23396; Q498B5; Q8NI95	Cytoplasmic ribosomal proteins	Regulation of expression of SLITs and ROBOs; L13a-mediated translational silencing of Ceruloplasmin expression; Translation initiation complex formation; Formation of a pool of free 40S subunits; Formation of the ternary complex, and subsequently, the 43S complex; Ribosomal scanning and start codon recognition; GTP hydrolysis and joining of the 60S ribosomal subunit; Major pathway of rRNA process…	19	28051.8	27960.7	15870.5	22666.8	1.44556e+07	1.36261e+07	3.68313e+07	3.58758e+07	3.53251e+07	3.43595e+07	1.25499e+07	1.35315e+07	Peak Found	Peak Found	Peak Found	Peak Found	High	High	High	High	High	High	High	High	1		1.2	1.6
P26641	Elongation factor 1-gamma [OS=Homo sapiens]	55	22	194	22	437	50.1	6.67	397.73	22	protein metabolism;other metabolic processes;other biological processes	cytosol;other cell component	nucleic acid binding activity	Pf00043, Pf00647, Pf02798	1937	ENSG00000254772	EEF1G	B4DTG2; hsa:1937; P26641; Q6PJ62; Q6PK31; Q96CU2; Q9P196	Translation factors	Signaling by ALK fusions and activated point mutants; Eukaryotic Translation Elongation	3	65942.6	74395.4	601093	627571	1.29452e+07	1.25734e+07	4.4339e+07	4.33957e+07	4.71589e+07	3.98232e+07	1.78266e+07	1.64966e+07	Peak Found	Peak Found	Peak Found	Peak Found	High	High	High	High	High	High	High	High	1	Met-loss+Acetyl [N-Term]	2.4	40.7
P62191	26S proteasome regulatory subunit 4 [OS=Homo sapiens]	36	10	133	9	440	49.2	6.21	204.07	10	protein metabolism;other metabolic processes;other biological processes	cytosol;nucleus;other cell component	other molecular function	Pf00004, Pf16450, Pf17862	5700	ENSG00000100764	PSMC1	B4DR63; hsa:5700; P49014; P62191; Q03527; Q6IAW0; Q6NW36; Q96AZ3	Proteasome degradation; Alzheimer's disease and miRNA effects; Parkin-ubiquitin proteasomal system pathway; Alzheimer's disease	FCERI mediated NF-kB activation; Downstream TCR signaling; Antigen processing: Ubiquitination & Proteasome degradation; Activation of NF-kappaB in B cells; Oxygen-dependent proline hydroxylation of Hypoxia-inducible Factor Alpha; ER-Phagosome pathway; Cross-presentation of soluble exogenous antigens (endosomes); SCF-beta-TrCP mediated degradation of Emi1; APC/C:Cdc20 mediated degradation of Secur…	64					485881	369163	1.50346e+06	1.71147e+06	2.34311e+06	1.7688e+06	523709	440374	n/a	n/a	n/a	n/a	High	High	High	High	High	High	High	High	1
Q9BTW9	Tubulin-specific chaperone D [OS=Homo sapiens]	27	21	121	21	1192	132.5	6.19	143.88	21	cell cycle OR cell proliferation;cell organization and biogenesis;protein metabolism;other metabolic processes;developmental processes;other biological processes	plasma membrane;other membranes;cytoskeleton;other cell component	enzyme regulator activity;cytoskeletal activity;other molecular function	Pf12612	6904	ENSG00000141556	TBCD	hsa:6904; O95458; Q7L8K1; Q8IXP6; Q8NAX0; Q8WYH4; Q96E74; Q9BTW9; Q9UF82; Q9UG46; Q9Y2J3		Post-chaperonin tubulin folding pathway	1	14707.4	13135.9		4312.06	1.75149e+06	1.70079e+06	4.49227e+06	4.2439e+06	4.21192e+06	4.16101e+06	1.41906e+06	1.42494e+06	Peak Found	Peak Found	n/a	Peak Found	High	High	High	High	High	High	High	High	1		5.1	2.9
P50993	Sodium/potassium-transporting ATPase subunit alpha-2 [OS=Homo sapiens]	24	20	151	6	1020	112.2	5.66	222.02	20	other metabolic processes;stress response;transport;developmental processes;signal transduction;other biological processes	plasma membrane;other membranes;other cytoplasmic organelle;other cell component	transporter activity;other molecular function	Pf00122, Pf00689, Pf00690, Pf00702, Pf13246	477	ENSG00000018625	ATP1A2	D3DVE4; hsa:477; P50993; Q07059; Q5JW74; Q86UZ5; Q9UQ25	Synaptic vesicle pathway	Potential therapeutics for SARS; Ion homeostasis; Ion transport by P-type ATPases	4	50165.4	109936	13779.8	14048.4	490376	567480	1567973	1.46582e+06	781652	688097	381196	410974	Peak Found	Peak Found	Peak Found	Peak Found	High	High	High	High	High	High	High	High	1		80.8	28.9
P49736	DNA replication licensing factor MCM2 [OS=Homo sapiens]	28	20	158	20	904	101.8	5.52	223.86	20	cell cycle OR cell proliferation;cell organization and biogenesis;DNA metabolism;other metabolic processes;stress response;other biological processes	nucleus;other cell component	nucleic acid binding activity;other molecular function	Pf00493, Pf12619, Pf14551, Pf17207, Pf17855	4171	ENSG00000073111	MCM2	hsa:4171; P49736; Q14577; Q15023; Q8N2V1; Q969W7; Q96AE1; Q9BRM7	Cell cycle; Ciliary landscape; G1 to S cell cycle control; DNA replication; 1p36 copy number variation syndrome	Orc1 removal from chromatin; Assembly of the pre-replicative complex; Activation of ATR in response to replication stress; Activation of the pre-replicative complex; Unwinding of DNA	11					2.16486e+06	2.15442e+06	5.63841e+06	5.19405e+06	6.55838e+06	7.50376e+06	2.05635e+06	2.16034e+06	n/a	n/a	n/a	n/a	High	High	High	High	High	High	High	High	1
P68133	Actin, alpha skeletal muscle [OS=Homo sapiens]	42	13	912	4	377	42	5.39	1489.44	13	cell organization and biogenesis;other biological processes	cytosol;cytoskeleton;other cell component	cytoskeletal activity;other molecular function	Pf00022	58	ENSG00000143632	ACTA1	hsa:58; P02568; P68133; P99020; Q5T8M9	Myometrial relaxation and contraction pathways; Fas ligand pathway and stress induction of heat shock proteins; Physico-chemical features and toxicity-associated pathways; Striated muscle contraction pathway; Mechanoregulation and pathology of YAP/TAZ via Hippo and non-Hippo mechanisms; IL-18 signaling pathway; Pleural mesothelioma	Striated Muscle Contraction	8	59271.9	105060	14070.1	7654.63	2.06195e+07	1.82876e+07	1.09358e+08	1.04815e+08	1.25481e+08	1.22706e+08	2.05182e+07	2.27109e+07	Peak Found	Peak Found	Peak Found	Peak Found	High	High	High	High	High	High	High	High	1		1.4	0.4
Q92626	Peroxidasin homolog [OS=Homo sapiens]	21	19	96	19	1479	165.2	7.17	165.76	19	cell adhesion;cell organization and biogenesis;other metabolic processes;stress response;developmental processes;other biological processes	non-structural extracellular;extracellular matrix;ER/Golgi;other cell component	signal transduction activity or receptor binding;extracellular structural activity;other molecular function	Pf00093, Pf03098, Pf07679, Pf13855	7837	ENSG00000130508	PXDN	A8QM65; D6W4Y0; Q4KMG2; Q92626	EGF/EGFR signaling pathway	Crosslinking of collagen fibrils	2	8278.08		3493.55	13519.5	1.1875e+06	981370	3.90252e+06	3.83272e+06	4.49503e+06	4.58244e+06	1.98376e+06	1.91033e+06	Peak Found	n/a	Peak Found	Peak Found	High	High	High	High	High	High	High	High	1		3.6	4.9
A6NE02	BTB/POZ domain-containing protein 17 [OS=Homo sapiens]	48	13	133	13	478	52.4	8.78	272.35	13	other biological processes	non-structural extracellular;plasma membrane;other membranes		Pf00651, Pf07707	388419	ENSG00000204347	BTBD17	A6NE02; hsa:388419			0	1.38248e+06	1.81323e+06	211917	226686	3.553e+06	3.15646e+06	1.12229e+07	1.06846e+07	4.20042e+06	3.69864e+06	3.24458e+06	3.45118e+06	High	High	Peak Found	Peak Found	High	High	High	High	High	High	High	High	1		185	48.9
P60174	Triosephosphate isomerase [OS=Homo sapiens]	81	15	164	15	249	26.7	6.9	335.63	15	other metabolic processes	cytosol	other molecular function	Pf00121	7167	ENSG00000111669	TPI1	B7Z5D8; D3DUS9; hsa:7167; P00938; P60174; Q6FHP9; Q6IS07; Q8WWD0; Q96AG5	Fatty acid beta-oxidation; Cori cycle; HIF1A and PPARG regulation of glycolysis; Clear cell renal cell carcinoma pathways; Aerobic glycolysis; Disorders of fructose metabolism; Glycolysis and gluconeogenesis; Metabolic Epileptic Disorders	Glycolysis; Gluconeogenesis	10	226769	176616	56056	42547.8	7.94272e+06	7.70513e+06	2.0211e+07	1.83284e+07	1.85369e+07	1.79865e+07	7.13423e+06	7.22234e+06	Peak Found	High	Peak Found	Peak Found	High	High	High	High	High	High	High	High	1		15.6	7.3
Q00341	Vigilin [OS=Homo sapiens]	26	26	110	26	1268	141.4	6.87	116.75	26											0	56251.7	105306	23901.8	30147	1.88153e+06	1.70083e+06	5.43914e+06	5.25358e+06	6.14484e+06	6.44294e+06	1.23596e+06	1.30864e+06	Peak Found	Peak Found	Peak Found	Peak Found	High	High	High	High	High	High	High	High	1	Met-loss+Acetyl [N-Term]	22.7	15.1
O00560	Syntenin-1 [OS=Homo sapiens]	55	8	120	8	298	32.4	7.53	358.42	8	cell-cell signaling;cell organization and biogenesis;protein metabolism;developmental processes;signal transduction;other biological processes	non-structural extracellular;plasma membrane;other membranes;cytosol;cytoskeleton;ER/Golgi;nucleus;other cytoplasmic organelle;other cell component	signal transduction activity or receptor binding;other molecular function	Pf00595	6386	ENSG00000137575	SDCBP	B2R5Q7; B4DUH3; B7ZLN2; O00173; O00560; O43391; Q14CP2	Ectoderm differentiation; Ectoderm differentiation; VEGFA-VEGFR2 signaling; 11p11.2 copy number variation syndrome	Neutrophil degranulation; Ephrin signaling; Neurofascin interactions; Regulation of necroptotic cell death	9	322037	527298	46164.9	6910.94	2.29252e+06	3.21007e+06	8.9076e+06	9.50952e+06	7.09924e+06	5.94205e+06	2.06139e+06	2.24345e+06	High	High	Peak Found	Peak Found	High	High	High	High	High	High	High	High	1		77.3	6.4
P10909	Clusterin [OS=Homo sapiens]	38	16	515	16	449	52.5	6.27	1107.03	16	cell cycle OR cell proliferation;cell organization and biogenesis;protein metabolism;other metabolic processes;stress response;transport;developmental processes;signal transduction;other biological processes	non-structural extracellular;other membranes;cytosol;mitochondrion;ER/Golgi;nucleus;other cell component	signal transduction activity or receptor binding;cytoskeletal activity;other molecular function	Pf01093	1191	ENSG00000120885	CLU	B2R9Q1; B3KSE6; hsa:1191; P10909; P11380; P11381; Q2TU75; Q5HYC1; Q7Z5B9	Dengue-2 interactions with complement and coagulation cascades; Male infertility; Complement system in neuronal development and plasticity; Complement and coagulation cascades	Regulation of Complement cascade; Platelet degranulation ; Antimicrobial peptides; Terminal pathway of complement	8	258396	454471	6682.3	6521.24	8.03625e+07	7.44107e+07	2.79601e+08	2.60034e+08	2.89113e+08	2.78565e+08	5.23851e+07	5.36296e+07	High	Peak Found	Peak Found	Peak Found	High	High	High	High	High	High	High	High	1		2.4	0.1
P61163	Alpha-centractin [OS=Homo sapiens]	50	14	167	7	376	42.6	6.64	311.04	14	transport	cytosol;cytoskeleton;other cell component	other molecular function	Pf00022	10121	ENSG00000138107	ACTR1A	B2R6B0; hsa:10121; P42024; P61163	HDAC6 interactions in the central nervous system	MHC class II antigen presentation; HSP90 chaperone cycle for steroid hormone receptors (SHR) in the presence of ligand; COPI-mediated anterograde transport; COPI-independent Golgi-to-ER retrograde traffic; Recruitment of NuMA to mitotic centrosomes; Regulation of PLK1 Activity at G2/M Transition; Loss of Nlp from mitotic centrosomes; Recruitment of mitotic centrosome proteins and complexes; Ancho…	12			19376.9		2.24772e+06	2.03054e+06	6.52232e+06	6.46672e+06	6.63156e+06	6.11098e+06	1.86392e+06	1.94297e+06	n/a	n/a	n/a	n/a	High	High	High	High	High	High	High	High	1			9.8
P62195	26S proteasome regulatory subunit 8 [OS=Homo sapiens]	49	16	165	15	406	45.6	7.55	227.98	16	protein metabolism;other metabolic processes;other biological processes	cytosol;nucleus;other cell component	signal transduction activity or receptor binding;other molecular function	Pf00004, Pf16450, Pf17862	5705	ENSG00000087191	PSMC5	A8K3Z3; A8K763; hsa:5705; O35051; O43208; P47210; P52915; P52916; P62195	Proteasome degradation; Alzheimer's disease and miRNA effects; Parkin-ubiquitin proteasomal system pathway; Pregnane X receptor pathway; Nuclear receptors meta-pathway; Alzheimer's disease	FCERI mediated NF-kB activation; Downstream TCR signaling; Antigen processing: Ubiquitination & Proteasome degradation; Activation of NF-kappaB in B cells; Oxygen-dependent proline hydroxylation of Hypoxia-inducible Factor Alpha; ER-Phagosome pathway; Cross-presentation of soluble exogenous antigens (endosomes); SCF-beta-TrCP mediated degradation of Emi1; APC/C:Cdc20 mediated degradation of Secur…	65	130926	125999	177186	177272	2.25837e+06	2.1295e+06	6.39048e+06	6.0721e+06	7.1871e+06	7.37636e+06	2.21612e+06	1.8971e+06	Peak Found	Peak Found	Peak Found	Peak Found	High	High	High	High	High	High	High	High	1		27	71.2
O43242	26S proteasome non-ATPase regulatory subunit 3 [OS=Homo sapiens]	50	22	116	22	534	60.9	8.44	154.26	22	protein metabolism;other metabolic processes;other biological processes	non-structural extracellular;cytosol;nucleus;other cell component	enzyme regulator activity	Pf01399, Pf08375	5709	ENSG00000108344	PSMD3	B3KMW9; B4DT72; hsa:5709; O43242; Q96EI2; Q9BQA4	Proteasome degradation; Alzheimer's disease and miRNA effects; Parkin-ubiquitin proteasomal system pathway; Alzheimer's disease	FCERI mediated NF-kB activation; Downstream TCR signaling; Antigen processing: Ubiquitination & Proteasome degradation; Activation of NF-kappaB in B cells; Oxygen-dependent proline hydroxylation of Hypoxia-inducible Factor Alpha; ER-Phagosome pathway; Cross-presentation of soluble exogenous antigens (endosomes); SCF-beta-TrCP mediated degradation of Emi1; APC/C:Cdc20 mediated degradation of Secur…	64		7059.97	50737	38354.1	1.62732e+06	1.64944e+06	4.73103e+06	4.62352e+06	5.31075e+06	4.89684e+06	1.8862e+06	1.87059e+06	n/a	Peak Found	Peak Found	Peak Found	High	High	High	High	High	High	High	High	1		1.9	26.2
Q5T4S7	E3 ubiquitin-protein ligase UBR4 [OS=Homo sapiens]	9	32	124	32	5183	573.5	6.04	96.52	32	protein metabolism;other metabolic processes;other biological processes	plasma membrane;other membranes;cytosol;cytoskeleton;nucleus	other molecular function	Pf02207, Pf13764, Pf19423	23352	ENSG00000127481	UBR4	A8MPT2; A8MQ33; A8MQB1; O60646; O75050; Q4QRK5; Q5T4S7; Q5T4S8; Q5T4S9; Q5TBN8; Q5TBP2; Q6DKH8; Q6P4A4; Q7L8P7; Q8IXJ4; Q8TDN5; Q8WV67; Q9HA46; Q9P2N9; Q9UG82		Neutrophil degranulation; Antigen processing: Ubiquitination & Proteasome degradation	2	34655.3	23783.2	37006.3	30819.9	1.15687e+06	904735	2.30736e+06	2.56407e+06	2.61916e+06	2.37392e+06	921970	948780	Peak Found	Peak Found	Peak Found	Peak Found	High	High	High	High	High	High	High	High	1		16.2	36.3
Q9UHD8	Septin-9 [OS=Homo sapiens]	32	17	182	17	586	65.4	8.97	318.62	17	cell cycle OR cell proliferation;other biological processes	cytoskeleton;other cell component	other molecular function	Pf00735	10801	ENSG00000184640	SEPTIN9	A8K2V3; B3KPM0; B4DTL9; B4E0N2; B4E274; B7Z654; hsa:10801; Q96QF3; Q96QF4; Q96QF5; Q9HA04; Q9UG40; Q9UHD8; Q9Y5W4			0	6597.72	34075.3	10852	10954.2	5.86005e+06	5.7131e+06	1.4635e+07	1.3877e+07	1.5541e+07	1.42201e+07	5.66472e+06	5.92427e+06	Peak Found	Peak Found	Peak Found	Peak Found	High	High	High	High	High	High	High	High	1		1.6	2.2
P09211	Glutathione S-transferase P [OS=Homo sapiens]	70	12	145	12	210	23.3	5.64	299.48	12	cell cycle OR cell proliferation;other metabolic processes;stress response;developmental processes;other biological processes	non-structural extracellular;cytosol;mitochondrion;nucleus;other cell component	enzyme regulator activity;other molecular function	Pf02798, Pf14497	2950	ENSG00000084207	GSTP1	hsa:2950; O00460; P09211; Q15690; Q5TZY3	Nuclear receptors meta-pathway; NRF2 pathway; Photodynamic therapy-induced NFE2L2 (NRF2) survival signaling; Exercise-induced circadian regulation; Omega-6-fatty acids in senescence; Arachidonate epoxygenase / epoxide hydrolase; Metapathway biotransformation Phase I and II	Neutrophil degranulation; Paracetamol ADME; Detoxification of Reactive Oxygen Species; Glutathione conjugation	11	108248	88610.9	28110.6	29500	3.71809e+06	3.37951e+06	8.55948e+06	7.82883e+06	1.20922e+07	1.18189e+07	5.41672e+06	5.69753e+06	Peak Found	Peak Found	Peak Found	Peak Found	High	High	High	High	High	High	High	High	1	Met-loss [N-Term]	13.3	7.5
P55786	Puromycin-sensitive aminopeptidase [OS=Homo sapiens]	38	26	153	26	919	103.2	5.72	174.02	26	protein metabolism;other metabolic processes;stress response	cytosol;nucleus;other cell component	other molecular function	Pf01433, Pf11838, Pf17900	9520	ENSG00000141279	NPEPPS	B7Z463; hsa:9520; P55786; Q6P145; Q9NP16; Q9UEM2		Antigen processing: Ubiquitination & Proteasome degradation	1	16474.7	73822.7	7067.86	7250.39	3.48873e+06	3.31695e+06	7.60875e+06	6.72677e+06	9.44536e+06	8.79791e+06	2.80372e+06	3.0012e+06	Peak Found	Peak Found	Peak Found	Peak Found	High	High	High	High	High	High	High	High	1		6.5	2.5
P23634	Plasma membrane calcium-transporting ATPase 4 [OS=Homo sapiens]	22	19	120	11	1241	137.8	6.6	153.29	19	stress response;transport;developmental processes;other biological processes	plasma membrane;other membranes;cytoskeleton;other cell component	transporter activity;enzyme regulator activity;other molecular function	Pf00122, Pf00689, Pf00690, Pf00702, Pf12424, Pf13246	493	ENSG00000058668	ATP2B4	B1APW5; B1APW6; hsa:493; P23634; Q13450; Q13452; Q13455; Q16817; Q7Z3S1	Vitamin D-sensitive calcium signaling in depression	Ion homeostasis; Ion transport by P-type ATPases; Reduction of cytosolic Ca++ levels	4	110240	162887	20870.5	8449.6	2.117e+06	2.03411e+06	5.08725e+06	4.85161e+06	3.37529e+06	3.52151e+06	853040	852456	Peak Found	Peak Found	Peak Found	Peak Found	High	High	High	High	High	High	High	High	1		47	8.9
Q9UBT2	SUMO-activating enzyme subunit 2 [OS=Homo sapiens]	35	16	99	16	640	71.2	5.29	155.78	16	protein metabolism;other metabolic processes;other biological processes	nucleus;other cell component	other molecular function	Pf00899, Pf14732, Pf16195	10054	ENSG00000126261	UBA2	B3KWB9; hsa:10054; O95605; Q59H87; Q6IBP6; Q9NTJ1; Q9UBT2; Q9UED2		SUMO is conjugated to E1 (UBA2:SAE1); SUMO is transferred from E1 to E2 (UBE2I, UBC9)	2					1.71718e+06	1.56569e+06	3.93084e+06	3.92035e+06	3.93913e+06	3.78112e+06	1.22226e+06	1.22886e+06	n/a	n/a	n/a	n/a	High	High	High	High	High	High	High	High	1
Q92974	Rho guanine nucleotide exchange factor 2 [OS=Homo sapiens]	30	22	134	22	986	111.5	7.27	168.06	22	cell cycle OR cell proliferation;cell organization and biogenesis;stress response;transport;developmental processes;other biological processes	plasma membrane;other membranes;cytosol;cytoskeleton;ER/Golgi;other cell component	enzyme regulator activity;cytoskeletal activity;other molecular function	Pf00621, Pf17838	9181	ENSG00000116584	ARHGEF2	D3DVA6; hsa:9181; O75142; Q15079; Q5VY92; Q8TDA3; Q8WUG4; Q92974; Q9H023	Pathogenic Escherichia coli infection	RHOA GTPase cycle; NRAGE signals death through JNK; G alpha (12/13) signalling events; RHOB GTPase cycle	5	44160.5	110803	4627.26		3.1543e+06	2.66641e+06	7.7846e+06	7.24715e+06	7.87898e+06	7.07946e+06	1.89729e+06	2.12047e+06	Peak Found	Peak Found	Peak Found	n/a	High	High	High	High	High	High	High	High	1		15.1	2
Q02880	DNA topoisomerase 2-beta [OS=Homo sapiens]	18	24	136	17	1626	183.2	8	113.92	24	cell cycle OR cell proliferation;cell organization and biogenesis;DNA metabolism;other metabolic processes;stress response;developmental processes;other biological processes	cytosol;nucleus;other cell component	nucleic acid binding activity;other molecular function	Pf00204, Pf00521, Pf01751, Pf02518, Pf08070, Pf16898	7155	ENSG00000077097	TOP2B	hsa:7155; Q02880; Q13600; Q9UMG8; Q9UQP8		SUMOylation of DNA replication proteins	1	4920.19	27197.5		3620.36	1.5166e+06	1.52219e+06	4.96499e+06	4.26603e+06	4.5853e+06	4.21769e+06	1.42894e+06	1.56716e+06	Peak Found	Peak Found	n/a	n/a	High	High	High	High	High	High	High	High	1		4.2	2.5
P0DMV9	Heat shock 70 kDa protein 1B [OS=Homo sapiens]	47	21	158	17	641	70	5.66	227.76	21	protein metabolism;RNA metabolism OR transcription;other metabolic processes;stress response;other biological processes	non-structural extracellular;cytosol;cytoskeleton;mitochondrion;ER/Golgi;nucleus;other cell component	signal transduction activity or receptor binding;other molecular function	Pf00012	3303; 3304	ENSG00000204388; ENSG00000212866; ENSG00000224501; ENSG00000231555; ENSG00000232804	HSPA1B	B4E3B6; hsa:3303; hsa:3304; P08107; P0DMV9; P19790; Q5JQI4; Q5SP17; Q9UQL9; Q9UQM0	Apoptosis modulation and signaling; Parkin-ubiquitin proteasomal system pathway; MAPK signaling pathway; Apoptosis modulation by HSP70; VEGFA-VEGFR2 signaling; Measles virus infection	Neutrophil degranulation; HSP90 chaperone cycle for steroid hormone receptors (SHR) in the presence of ligand; PKR-mediated signaling; Regulation of HSF1-mediated heat shock response; Attenuation phase	12	22389	114775			1.85773e+06	2.0138e+06	7.1416e+06	6.65565e+06	5.51632e+06	5.1102e+06	1.41933e+06	1.57733e+06	Peak Found	Peak Found	n/a	n/a	High	High	High	High	High	High	High	High	1		14.5
P35998	26S proteasome regulatory subunit 7 [OS=Homo sapiens]	52	20	163	20	433	48.6	5.95	200.08	20	protein metabolism;other metabolic processes;other biological processes	non-structural extracellular;cytosol;nucleus;other cell component	other molecular function	Pf00004, Pf17862, Pf21236	5701	ENSG00000161057	PSMC2	A4D0Q1; B7Z5E2; hsa:5701; P35998; Q3LIA5; Q9UDI3	Proteasome degradation; Alzheimer's disease and miRNA effects; Parkin-ubiquitin proteasomal system pathway; Alzheimer's disease	Neutrophil degranulation; UCH proteinases; Ub-specific processing proteases; RUNX1 regulates transcription of genes involved in differentiation of HSCs; The role of GTSE1 in G2/M progression after G2 checkpoint; Orc1 removal from chromatin; CDK-mediated phosphorylation and removal of Cdc6; SCF(Skp2)-mediated degradation of p27/p21; FCERI mediated NF-kB activation; Downstream TCR signaling; Antige…	64	6127.08		7373.51		3.10102e+06	2.90332e+06	7.61966e+06	6.98633e+06	8.66647e+06	8.25451e+06	2.31128e+06	2.55174e+06	Peak Found	n/a	Peak Found	n/a	High	High	High	High	High	High	High	High	1	Met-loss [N-Term]	1.5	2.9
Q562R1	Beta-actin-like protein 2 [OS=Homo sapiens]	43	11	554	5	376	42	5.59	785.75	11	cell organization and biogenesis;developmental processes;other biological processes	other membranes;cytoskeleton;other cell component	cytoskeletal activity;other molecular function	Pf00022	345651	ENSG00000169067	ACTBL2	B2RPJ1; hsa:345651; Q562R1; Q562R2; Q562S9; Q562X8			0					146078	164038	473027	528266	556163	569242	201853	239910	Peak Found	Peak Found	Peak Found	Peak Found	High	High	High	High	High	High	High	High	1
O00232	26S proteasome non-ATPase regulatory subunit 12 [OS=Homo sapiens]	45	16	100	16	456	52.9	7.65	144.47	16	protein metabolism;other metabolic processes	non-structural extracellular;cytosol;nucleus;other cell component		Pf01399, Pf18098	5718	ENSG00000197170	PSMD12	A6NP15; hsa:5718; O00232; Q53HA2; Q6P053	Proteasome degradation; Alzheimer's disease and miRNA effects; Parkin-ubiquitin proteasomal system pathway; Ciliary landscape; Alzheimer's disease	FCERI mediated NF-kB activation; Downstream TCR signaling; Antigen processing: Ubiquitination & Proteasome degradation; Activation of NF-kappaB in B cells; Oxygen-dependent proline hydroxylation of Hypoxia-inducible Factor Alpha; ER-Phagosome pathway; Cross-presentation of soluble exogenous antigens (endosomes); SCF-beta-TrCP mediated degradation of Emi1; APC/C:Cdc20 mediated degradation of Secur…	65	17147.4	92564.7			1.329e+06	1.26542e+06	3.13311e+06	3.11086e+06	3.74868e+06	3.7964e+06	1.43338e+06	1.45168e+06	Peak Found	Peak Found	n/a	n/a	High	High	High	High	High	High	High	High	1		17.1
Q10567	AP-1 complex subunit beta-1 [OS=Homo sapiens]	32	23	140	10	949	104.5	5.06	205.33	23	cell organization and biogenesis;transport;developmental processes	other membranes;cytosol;ER/Golgi;other cytoplasmic organelle;other cell component	other molecular function	Pf01602, Pf02883, Pf09066	162	ENSG00000100280	AP1B1	C9JRD1; F8WDL0; hsa:162; P78436; Q10567; Q20WL3; Q86X54		MHC class II antigen presentation; Lysosome Vesicle Biogenesis; Golgi Associated Vesicle Biogenesis; Nef mediated downregulation of MHC class I complex cell surface expression	4					511507	492871	1.17894e+06	1.11197e+06	1.28287e+06	1.25399e+06	653734	688534	n/a	n/a	n/a	n/a	High	High	High	High	High	High	High	High	1
P04083	Annexin A1 [OS=Homo sapiens]	56	15	165	15	346	38.7	7.02	372.13	15	cell-cell signaling;cell organization and biogenesis;protein metabolism;other metabolic processes;stress response;transport;developmental processes;signal transduction;other biological processes	non-structural extracellular;plasma membrane;other membranes;cytosol;cytoskeleton;nucleus;other cytoplasmic organelle;other cell component	signal transduction activity or receptor binding;enzyme regulator activity;other molecular function	Pf00191	301	ENSG00000135046	ANXA1	B5BU38; hsa:301; P04083	Spinal cord injury; VEGFA-VEGFR2 signaling; Prostaglandin synthesis and regulation	G alpha (q) signalling events; G alpha (i) signalling events; Interleukin-4 and Interleukin-13 signaling; Smooth Muscle Contraction; Formyl peptide receptors bind formyl peptides and many other ligands	8	143919	156589	3942.04	3689.25	3.67997e+06	3.10292e+06	5.91281e+06	7.60952e+06	1.26512e+07	1.24792e+07	2.05097e+06	2.21033e+06	Peak Found	Peak Found	Peak Found	Peak Found	High	High	High	High	High	High	High	High	1	Met-loss+Acetyl [N-Term]	26.3	1.3
Q14974	Importin subunit beta-1 [OS=Homo sapiens]	28	17	134	17	876	97.1	4.78	205.83	17	cell cycle OR cell proliferation;cell organization and biogenesis;transport;signal transduction;other biological processes	non-structural extracellular;other membranes;cytosol;ER/Golgi;nucleus;other cell component	other molecular function	Pf00514, Pf03810	3837	ENSG00000108424	KPNB1	B7ZAV6; D3DTT3; hsa:3837; Q14637; Q14974; Q53XN2; Q96J27	Sterol regulatory element-binding proteins (SREBP) signaling; 22q11.2 copy number variation syndrome	Neutrophil degranulation; Assembly of the ORC complex at the origin of replication; Apoptosis induced DNA fragmentation; Interferon alpha/beta signaling; ISG15 antiviral mechanism; Transport of Ribonucleoproteins into the Host Nucleus; NS1 Mediated Effects on Host Pathways; Nuclear import of Rev protein; Regulation of cholesterol biosynthesis by SREBP (SREBF); SARS-CoV-1 activates/modulates innat…	15	27782.4	27013.5			1.96221e+06	1.83247e+06	4.5769e+06	4.78088e+06	4.79482e+06	4.38486e+06	1.66793e+06	1.77157e+06	Peak Found	Peak Found	n/a	n/a	High	High	High	High	High	High	High	High	1	Acetyl [N-Term]	8.9
Q9Y3I0	RNA-splicing ligase RtcB homolog [OS=Homo sapiens]	50	19	133	19	505	55.2	7.23	168.98	19	RNA metabolism OR transcription;other metabolic processes;developmental processes;other biological processes	other membranes;cytosol;ER/Golgi;nucleus;other cell component	cytoskeletal activity;other molecular function	Pf01139	51493	ENSG00000100220	RTCB	B2R6A8; hsa:51493; Q6IAI0; Q9BWL4; Q9NTH1; Q9P037; Q9P0J3; Q9Y3I0	Unfolded protein response	tRNA processing in the nucleus	2	4482.94	22280	6207.47	7517.16	2.25067e+06	2.06369e+06	9.24682e+06	8.76115e+06	6.80453e+06	6.61029e+06	1.79374e+06	1.94884e+06	Peak Found	Peak Found	Peak Found	Peak Found	High	High	High	High	High	High	High	High	1		2.3	3.1
P40763	Signal transducer and activator of transcription 3 [OS=Homo sapiens]	33	18	111	18	770	88	6.3	154.4	18	cell cycle OR cell proliferation;RNA metabolism OR transcription;other metabolic processes;stress response;transport;developmental processes;signal transduction;other biological processes	plasma membrane;other membranes;cytosol;nucleus;other cell component	signal transduction activity or receptor binding;nucleic acid binding activity;other molecular function	Pf00017, Pf01017, Pf02864, Pf02865, Pf21354	6774	ENSG00000168610	STAT3	A8K7B8; hsa:6774; K7ENL3; O14916; P40763; Q9BW54	IL-5 signaling pathway; Androgen receptor signaling pathway; Physiological and pathological hypertrophy of the heart; MicroRNAs in cardiomyocyte hypertrophy; Transcription factors regulate miRNAs related to cardiac hypertrophy; Cell differentiation - expanded index; Cell differentiation - index; Thyroid stimulating hormone (TSH) signaling pathway; Leptin signaling pathway; Prolactin signaling pat…	PKR-mediated signaling; Interleukin-4 and Interleukin-13 signaling; Signaling by ALK fusions and activated point mutants; Interleukin-7 signaling; Signaling by SCF-KIT; Downstream signal transduction; Signaling by ALK; Signaling by phosphorylated juxtamembrane, extracellular and kinase domain KIT mutants; Signaling by PDGFRA transmembrane, juxtamembrane and kinase domain mutants; Signaling by PDG…	119	332982	502416	129241	159991	1.77719e+06	1.72534e+06	3.84997e+06	3.58415e+06	5.89954e+06	5.87622e+06	1.485e+06	1.5573e+06	Peak Found	Peak Found	Peak Found	Peak Found	High	High	High	High	High	High	High	High	1		100.5	67.5
P22102	Trifunctional purine biosynthetic protein adenosine-3 [OS=Homo sapiens]	29	22	131	22	1010	107.7	6.7	218.68	22	other metabolic processes;developmental processes;other biological processes	cytosol	other molecular function	Pf00551, Pf00586, Pf01071, Pf02769, Pf02843, Pf02844	2618	ENSG00000159131; ENSG00000262473	GART	A8K945; A8KA32; D3DSF3; D3DSF4; hsa:2618; O14659; P22102; Q52M77	Folate metabolism; One-carbon metabolism; Metabolic reprogramming in colon cancer	Purine ribonucleoside monophosphate biosynthesis	4		5803			2.02393e+06	1.75566e+06	4.16187e+06	4.07562e+06	5.59381e+06	5.33926e+06	2.40216e+06	2.76062e+06	n/a	Peak Found	n/a	n/a	High	High	High	High	High	High	High	High	1		1.5
Q92841	Probable ATP-dependent RNA helicase DDX17 [OS=Homo sapiens]	26	16	194	13	729	80.2	8.27	303.11	16	RNA metabolism OR transcription;other metabolic processes;stress response;signal transduction;other biological processes	cytosol;nucleus;other cell component	nucleic acid binding activity;other molecular function	Pf00270, Pf00271	10521	ENSG00000100201	DDX17	B1AHM0; H3BLZ8; hsa:10521; Q69YT1; Q6ICD6; Q92841	Novel intracellular components of RIG-I-like receptor pathway	SUMOylation of transcription cofactors	2				2937.09	2.64137e+06	2.48372e+06	8.88763e+06	8.64664e+06	8.26847e+06	7.56934e+06	2.05756e+06	2.14899e+06	n/a	n/a	n/a	Peak Found	High	High	High	High	High	High	High	High	1			1.2
O15144	Actin-related protein 2/3 complex subunit 2 [OS=Homo sapiens]	59	14	132	14	300	34.3	7.36	217.56	14	cell organization and biogenesis;other biological processes	plasma membrane;other membranes;cytosol;cytoskeleton;nucleus;other cytoplasmic organelle;other cell component	cytoskeletal activity	Pf04045	10109	ENSG00000163466	ARPC2	hsa:10109; O15144; Q92801; Q9P1D4	Pathogenic Escherichia coli infection	Regulation of actin dynamics for phagocytic cup formation; FCGR3A-mediated phagocytosis; RHO GTPases Activate WASPs and WAVEs; Clathrin-mediated endocytosis; EPHB-mediated forward signaling	6					3.62544e+06	3.36822e+06	8.57287e+06	7.66371e+06	1.12075e+07	1.12575e+07	2.87444e+06	3.03292e+06	n/a	n/a	n/a	n/a	High	High	High	High	High	High	High	High	1
Q9UKU9	Angiopoietin-related protein 2 [OS=Homo sapiens]	34	16	156	14	493	57.1	7.53	289.98	16	cell-cell signaling	non-structural extracellular	signal transduction activity or receptor binding	Pf00147	23452	ENSG00000136859	ANGPTL2	hsa:23452; Q5JT58; Q8NCH7; Q9UKU9			0	38000.2	27215.8	7598.7		2.63338e+06	2.40599e+06	1.34222e+07	1.30309e+07	1.22363e+07	1.08004e+07	2.7562e+06	2.87198e+06	Peak Found	Peak Found	Peak Found	n/a	High	High	High	High	High	High	High	High	1		5.1	2.3
P35221	Catenin alpha-1 [OS=Homo sapiens]	34	17	74	13	906	100	6.29	96.92	17	cell adhesion;cell cycle OR cell proliferation;cell organization and biogenesis;stress response;developmental processes;signal transduction;other biological processes	plasma membrane;other membranes;cytosol;cytoskeleton;other cell component	cytoskeletal activity;other molecular function	Pf01044	1495	ENSG00000044115	CTNNA1	hsa:1495; P35221; Q12795; Q8N1C0	Arrhythmogenic right ventricular cardiomyopathy; Apoptosis-related network due to altered Notch3 in ovarian cancer; VEGFA-VEGFR2 signaling; White fat cell differentiation; Endometrial cancer; Mechanoregulation and pathology of YAP/TAZ via Hippo and non-Hippo mechanisms; Hippo-Merlin signaling dysregulation; Pleural mesothelioma	RHO GTPases activate IQGAPs; Myogenesis; VEGFR2 mediated vascular permeability; Adherens junctions interactions; Regulation of CDH11 function; Regulation of CDH19 Expression and Function; CDH11 homotypic and heterotypic interactions	15	10473.6	15837.3	4372.35		692292	635040	1.65423e+06	1.7144e+06	1.56275e+06	1.46462e+06	408927	425034	Peak Found	Peak Found	n/a	n/a	High	High	High	High	High	High	Peak Found	High	1	Met-loss+Acetyl [N-Term]	12.8	8.5
Q96F07	Cytoplasmic FMR1-interacting protein 2 [OS=Homo sapiens]	17	17	173	2	1278	148.3	7.31	255.05	17	cell adhesion;cell organization and biogenesis;protein metabolism;other metabolic processes;developmental processes;other biological processes	cytosol;nucleus;other cell component	other molecular function	Pf05994, Pf07159	26999	ENSG00000055163	CYFIP2	A6NLT2; D3DQJ3; hsa:26999; Q53EN5; Q96F07; Q9NTK4; Q9ULQ2; Q9UN29	Fragile X syndrome; Regulation of actin cytoskeleton	Regulation of actin dynamics for phagocytic cup formation; FCGR3A-mediated phagocytosis; RAC1 GTPase cycle; RHO GTPases Activate WASPs and WAVEs; VEGFA-VEGFR2 Pathway	7													n/a	n/a	n/a	n/a	High	High	High	High	High	High	n/a	High	1
Q00839	Heterogeneous nuclear ribonucleoprotein U [OS=Homo sapiens]	27	15	187	15	825	90.5	6	380.88	15	cell cycle OR cell proliferation;cell organization and biogenesis;RNA metabolism OR transcription;other metabolic processes;transport;developmental processes;other biological processes	cytosol;cytoskeleton;nucleus;other cell component	cytoskeletal activity;nucleic acid binding activity;other molecular function	Pf00622, Pf02037, Pf13671	3192	ENSG00000153187	HNRNPU	hsa:3192; O75507; Q00839; Q8N174; Q96HY9; Q9BQ09	mRNA processing; lncRNA in canonical Wnt signaling and colorectal cancer	mRNA Splicing - Major Pathway; Processing of Capped Intron-Containing Pre-mRNA	4	35089.3	51474	10499.8	15443.1	1.08552e+07	1.03273e+07	2.80557e+07	2.59636e+07	2.91846e+07	2.51574e+07	1.08825e+07	1.09121e+07	Peak Found	Peak Found	Peak Found	Peak Found	High	High	High	High	High	High	High	High	1		2.4	1.4
P02787	Serotransferrin [OS=Homo sapiens]	28	18	169	18	698	77	7.12	263.03	18	cell organization and biogenesis;stress response;transport;signal transduction;other biological processes	non-structural extracellular;plasma membrane;other membranes;ER/Golgi;other cytoplasmic organelle;other cell component	signal transduction activity or receptor binding;other molecular function	Pf00405	7018	ENSG00000091513	TF	hsa:7018; O43890; P02787; Q1HBA5; Q9NQB8; Q9UHV0	Iron metabolism in placenta; Pluripotent stem cell differentiation pathway; Ferroptosis; IL-18 signaling pathway; 3q29 copy number variation syndrome; Iron metabolism disorders; Sudden infant death syndrome (SIDS) susceptibility pathways	Platelet degranulation ; Regulation of Insulin-like Growth Factor (IGF) transport and uptake by Insulin-like Growth Factor Binding Proteins (IGFBPs); Post-translational protein phosphorylation; Cargo recognition for clathrin-mediated endocytosis; Transferrin endocytosis and recycling	14	291436	383450	102861	103205	6.11625e+06	5.99317e+06	1.60525e+07	1.475e+07	1.30103e+07	1.29563e+07	4.37948e+06	4.76722e+06	High	High	Peak Found	Peak Found	High	High	High	High	High	High	High	High	1		33.6	19.8
P53618	Coatomer subunit beta [OS=Homo sapiens]	24	18	125	18	953	107.1	6.05	193.92	18	transport	plasma membrane;other membranes;cytosol;ER/Golgi;other cell component	other molecular function	Pf01602, Pf07718, Pf14806	1315	ENSG00000129083	COPB1	D3DQX0; hsa:1315; P53618; Q6GTT7; Q9NTK2; Q9UNW7		COPI-dependent Golgi-to-ER retrograde traffic; Neutrophil degranulation; COPI-mediated anterograde transport	3	14136.5	9029.26			1.40713e+06	1.39398e+06	3.94958e+06	4.27555e+06	4.8358e+06	4.2535e+06	1.02511e+06	1.11502e+06	Peak Found	Peak Found	n/a	n/a	High	High	High	High	High	High	High	High	1		4.6
Q92743	Serine protease HTRA1 [OS=Homo sapiens]	41	14	201	14	480	51.3	7.83	409.01	14	protein metabolism;other biological processes	non-structural extracellular;plasma membrane;other membranes;cytosol	other molecular function	Pf00219, Pf07648, Pf13365, Pf17820	5654	ENSG00000166033	HTRA1	D3DRE4; hsa:5654; Q92743; Q9UNS5	VEGFA-VEGFR2 signaling	Degradation of the extracellular matrix	2	114763	244214	13707.6	2921.61	1.2468e+07	1.21555e+07	4.36575e+07	3.9697e+07	3.09895e+07	30537333	1.5162e+07	1.66049e+07	Peak Found	High	Peak Found	Peak Found	High	High	High	High	High	High	High	High	1		7	0.5
P42224	Signal transducer and activator of transcription 1-alpha/beta [OS=Homo sapiens]	35	19	102	19	750	87.3	6.05	166.2	19	cell cycle OR cell proliferation;stress response;developmental processes;signal transduction;other biological processes	cytosol;nucleus;other cell component	signal transduction activity or receptor binding;nucleic acid binding activity;other molecular function	Pf00017, Pf01017, Pf02864, Pf02865, Pf12162, Pf21354	6772	ENSG00000115415	STAT1	A8K989; B2RCA0; D2KFR8; D3DPI7; hsa:6772; P42224; Q53S88; Q53XW4; Q68D00; Q9UDL5	IL-5 signaling pathway; RANKL/RANK signaling pathway; Thyroid stimulating hormone (TSH) signaling pathway; Leptin signaling pathway; Prolactin signaling pathway; IL-7 signaling pathway; Type III interferon signaling; IL-9 signaling pathway; Thymic stromal lymphopoietin (TSLP) signaling pathway; AGE/RAGE pathway; Allograft rejection; Interleukin-11 signaling pathway; Adipogenesis; Oncostatin M sig…	PKR-mediated signaling; Signaling by CSF1 (M-CSF) in myeloid cells; Regulation of RUNX2 expression and activity; ISG15 antiviral mechanism; SARS-CoV-2 activates/modulates innate and adaptive immune responses; Signaling by ALK fusions and activated point mutants; Signaling by SCF-KIT; Downstream signal transduction; Signaling by phosphorylated juxtamembrane, extracellular and kinase domain KIT mut…	83			15632.9		1.83403e+06	1.56497e+06	5.89872e+06	5.64287e+06	6.34752e+06	5.75914e+06	1.67713e+06	1.96308e+06	n/a	Peak Found	Peak Found	n/a	High	High	High	High	High	High	High	High	1	Met-loss+Acetyl [N-Term]		8.8
P39023	Large ribosomal subunit protein uL3 [OS=Homo sapiens]	38	14	113	14	403	46.1	10.18	216.88	14	protein metabolism;other metabolic processes;other biological processes	cytosol;translational apparatus;nucleus;other cell component	other molecular function	Pf00297	6122	ENSG00000100316	RPL3	B2RDV9; hsa:6122; P39023; Q15548; Q5I0G0	Cytoplasmic ribosomal proteins	Regulation of expression of SLITs and ROBOs; L13a-mediated translational silencing of Ceruloplasmin expression; Formation of a pool of free 40S subunits; GTP hydrolysis and joining of the 60S ribosomal subunit; Major pathway of rRNA processing in the nucleolus and cytosol; Nonsense Mediated Decay (NMD) enhanced by the Exon Junction Complex (EJC); SRP-dependent cotranslational protein targeting to…	14	34496.5	8219.08	6600.9		5.26389e+06	5.72612e+06	1.70483e+07	1.47025e+07	1.50005e+07	1.45148e+07	6.45852e+06	6.76148e+06	Peak Found	Peak Found	Peak Found	n/a	High	High	High	High	High	High	High	High	1		1.7	1.3
P35052	Glypican-1 [OS=Homo sapiens]	32	12	147	12	558	61.6	7.3	271.87	12	cell organization and biogenesis;protein metabolism;other metabolic processes;developmental processes;other biological processes	non-structural extracellular;extracellular matrix;plasma membrane;other membranes;cytosol;ER/Golgi;nucleus;other cytoplasmic organelle;other cell component	other molecular function	Pf01153	2817	ENSG00000063660	GPC1	B3KTD1; hsa:2817; P35052; Q53QM4	VEGFA-VEGFR2 signaling; 2q37 copy number variation syndrome	Cell surface interactions at the vascular wall; Retinoid metabolism and transport; RSV-host interactions; Respiratory syncytial virus (RSV) attachment and entry; A tetrasaccharide linker sequence is required for GAG synthesis; HS-GAG biosynthesis; HS-GAG degradation; Defective B4GALT7 causes EDS, progeroid type; Defective B3GAT3 causes JDSSDHD; Defective EXT2 causes exostoses 2; Defective EXT1 ca…	16	6455.13	13108.6	25359.9		3.82666e+06	3.54442e+06	8.76286e+06	8.80743e+06	6.59824e+06	6.31974e+06	2.74424e+06	2.91503e+06	Peak Found	Peak Found	Peak Found	n/a	High	High	High	High	High	High	High	High	1		1.7	9.3
O00571	ATP-dependent RNA helicase DDX3X [OS=Homo sapiens]	27	14	155	13	662	73.2	7.18	308.42	14	cell-cell signaling;cell cycle OR cell proliferation;cell organization and biogenesis;protein metabolism;RNA metabolism OR transcription;other metabolic processes;stress response;signal transduction;other biological processes	non-structural extracellular;plasma membrane;other membranes;cytosol;cytoskeleton;nucleus;other cell component	enzyme regulator activity;cytoskeletal activity;translation activity;nucleic acid binding activity;other molecular function	Pf00270, Pf00271	1654	ENSG00000215301	DDX3X	A8K538; B4E3E8; hsa:1654; O00571; O15536	Novel intracellular components of RIG-I-like receptor pathway; Hepatitis B infection	Neutrophil degranulation	3	7789.68				1.54805e+06	1.40336e+06	4.10265e+06	4.76341e+06	5.25932e+06	4.67867e+06	1.12119e+06	1.29966e+06	Peak Found	n/a	n/a	n/a	High	High	High	High	High	High	High	High	1		3.4
P38606	V-type proton ATPase catalytic subunit A [OS=Homo sapiens]	47	22	125	22	617	68.3	5.52	158.92	22	cell organization and biogenesis;other metabolic processes;transport;other biological processes	plasma membrane;other membranes;cytosol;ER/Golgi;nucleus;other cytoplasmic organelle;other cell component	transporter activity;other molecular function	Pf00006, Pf02874, Pf16886	523	ENSG00000114573	ATP6V1A	B2RBR8; B7Z1R5; D3DN75; hsa:523; P38606; Q53YD9; Q96DY6; Q9UHY3	Proximal tubule transport	Amino acids regulate mTORC1; ROS and RNS production in phagocytes; Insulin receptor recycling; Transferrin endocytosis and recycling; Ion channel transport	6	9378.1	26987.1			3.07973e+06	2.96732e+06	8.10563e+06	7.93941e+06	8.39243e+06	8.84933e+06	2.48796e+06	2.67606e+06	Peak Found	Peak Found	n/a	n/a	High	High	High	High	High	High	High	High	1		3.1
P23921	Ribonucleoside-diphosphate reductase large subunit [OS=Homo sapiens]	36	19	105	19	792	90	7.15	192.29	19	cell cycle OR cell proliferation;cell organization and biogenesis;DNA metabolism;other metabolic processes;stress response;developmental processes;other biological processes	cytosol;mitochondrion;nucleus;other cell component	other molecular function	Pf00317, Pf02867, Pf03477	6240	ENSG00000167325	RRM1	hsa:6240; P23921; Q9UNN2	Fluoropyrimidine activity; Retinoblastoma gene in cancer; Pyrimidine metabolism	Interconversion of nucleotide di- and triphosphates	4	310406	319522	291121	314908	2.30264e+06	2.22944e+06	5.83481e+06	5.42771e+06	6.0933e+06	5.88575e+06	2.62443e+06	2.76615e+06	Peak Found	Peak Found	Peak Found	Peak Found	High	High	High	High	High	High	High	High	1		57.7	106
P28482	Mitogen-activated protein kinase 1 [OS=Homo sapiens]	45	14	179	11	360	41.4	6.98	260.12	14	cell-cell signaling;cell cycle OR cell proliferation;protein metabolism;other metabolic processes;stress response;transport;developmental processes;signal transduction;other biological processes	non-structural extracellular;plasma membrane;other membranes;cytosol;cytoskeleton;mitochondrion;ER/Golgi;nucleus;other cytoplasmic organelle;other cell component	nucleic acid binding activity;kinase activity;other molecular function	Pf00069	5594	ENSG00000100030	MAPK1	A8CZ64; hsa:5594; P28482	IL-5 signaling pathway; Osteopontin signaling; Physiological and pathological hypertrophy of the heart; Angiogenesis; MicroRNAs in cardiomyocyte hypertrophy; Type II diabetes mellitus; Heart development; Integrin-mediated cell adhesion; IL-1 signaling pathway; Thyroxine (thyroid hormone) production; RANKL/RANK signaling pathway; Thyroid stimulating hormone (TSH) signaling pathway; Leptin signalin…	Neutrophil degranulation; NPAS4 regulates expression of target genes; Estrogen-dependent nuclear events downstream of ESR-membrane signaling; Recycling pathway of L1; Downregulation of SMAD2/3:SMAD4 transcriptional activity; Regulation of HSF1-mediated heat shock response; Regulation of actin dynamics for phagocytic cup formation; FCERI mediated MAPK activation; FCGR3A-mediated phagocytosis; RHO …	208			3561.79	4720.14	3.45536e+06	3.32511e+06	1.17752e+07	1.02285e+07	1.18853e+07	1.09765e+07	3.50852e+06	3.66447e+06	Peak Found	n/a	Peak Found	Peak Found	High	High	High	High	High	High	High	High	1	Met-loss+Acetyl [N-Term]		1.2
P61160	Actin-related protein 2 [OS=Homo sapiens]	37	10	138	10	394	44.7	6.74	208.83	10	cell cycle OR cell proliferation;cell organization and biogenesis;stress response;transport;other biological processes	non-structural extracellular;cytosol;cytoskeleton;nucleus;other cytoplasmic organelle;other cell component	cytoskeletal activity;other molecular function	Pf00022	10097	ENSG00000138071	ACTR2	B2RCP5; D6W5F4; E9PF41; hsa:10097; O15142; P61160; Q96C82	Physico-chemical features and toxicity-associated pathways; Embryonic stem cell pluripotency pathways	Regulation of actin dynamics for phagocytic cup formation; FCGR3A-mediated phagocytosis; RHO GTPases Activate WASPs and WAVEs; Neutrophil degranulation; Clathrin-mediated endocytosis; EPHB-mediated forward signaling	8	27098.3	46460.7	7178.97	10379.4	2.00602e+06	1.97417e+06	6.47215e+06	6.28386e+06	7.34152e+06	7.29798e+06	2.08763e+06	2.28475e+06	Peak Found	Peak Found	Peak Found	Peak Found	High	High	High	High	High	High	High	High	1		8.7	4.1
O75083	WD repeat-containing protein 1 [OS=Homo sapiens]	42	18	154	18	606	66.2	6.65	261.37	18	cell organization and biogenesis;other biological processes	non-structural extracellular;plasma membrane;other membranes;cytosol;cytoskeleton;other cell component	cytoskeletal activity	Pf00400	9948	ENSG00000071127	WDR1	A8K6E9; A8MPU4; hsa:9948; O75083; O75313; Q8N6E5; Q9UG05; Q9UG78; Q9UQE0	Hypertrophy model	Platelet degranulation	2	53434.9	110243	7460.75	17208.7	6.3906e+06	5.89395e+06	1.63708e+07	1.52151e+07	2.14116e+07	2.08684e+07	6.86407e+06	7.50472e+06	Peak Found	Peak Found	Peak Found	Peak Found	High	High	High	High	High	High	High	High	1		6.5	1.8
P40926	Malate dehydrogenase, mitochondrial [OS=Homo sapiens]	43	12	192	12	338	35.5	8.68	407.89	12	other metabolic processes	other membranes;mitochondrion;other cell component	other molecular function	Pf00056, Pf02866	4191	ENSG00000146701	MDH2	A8K414; B2RE78; B4DE44; E9PDB2; O43682; P40926	Amino acid metabolism; Metabolic reprogramming in colon cancer; NAD metabolism in oncogene-induced senescence and mitochondrial dysfunction-associated senescence; Glycolysis and gluconeogenesis; Metabolic Epileptic Disorders; 7q11.23 distal copy number variation; TCA cycle (aka Krebs or citric acid cycle)	Gluconeogenesis; Citric acid cycle (TCA cycle); Mitochondrial protein degradation	10	85622.9	322876	247378	237287	8.32363e+06	6.90958e+06	2.32271e+07	2.16989e+07	1.83985e+07	1.55772e+07	7.93285e+06	8.04767e+06	Peak Found	Peak Found	Peak Found	Peak Found	High	High	High	High	High	High	High	High	1		11.9	33.1
Q02809	Procollagen-lysine,2-oxoglutarate 5-dioxygenase 1 [OS=Homo sapiens]	34	18	97	18	727	83.5	6.95	127.39	18	protein metabolism;other metabolic processes;stress response;other biological processes	other membranes;ER/Golgi;other cell component	other molecular function	Pf03171	5351	ENSG00000083444	PLOD1	B4DR87; hsa:5351; Q02809; Q96AV9; Q9H132	Type I collagen synthesis in the context of osteogenesis imperfecta	Collagen biosynthesis and modifying enzymes	2	13767				1.30405e+06	1.20142e+06	3.43602e+06	3.15947e+06	5.07825e+06	4.63172e+06	1.12101e+06	1.37577e+06	Peak Found	n/a	n/a	n/a	High	High	High	High	High	High	High	High	1		6.6
P04075	Fructose-bisphosphate aldolase A [OS=Homo sapiens]	71	17	148	15	364	39.4	8.09	251.85	17	cell organization and biogenesis;other metabolic processes;other biological processes	non-structural extracellular;cytosol;cytoskeleton;other cell component	cytoskeletal activity;other molecular function	Pf00274	226	ENSG00000149925	ALDOA	B4DXI7; hsa:226; P04075; Q6FH76; Q6FI10; Q96B15; Q9BWD9; Q9UCN2	VEGFA-VEGFR2 signaling; Clear cell renal cell carcinoma pathways; Aerobic glycolysis; 16p11.2 proximal deletion syndrome; Glycolysis and gluconeogenesis; Metabolic Epileptic Disorders; Sudden infant death syndrome (SIDS) susceptibility pathways	Glycolysis; Gluconeogenesis; Neutrophil degranulation; Platelet degranulation	11	407602	433096	68245.6	63399.3	5.83509e+06	5.57508e+06	1.32732e+07	1.20852e+07	1.1286e+07	1.10736e+07	3.75383e+06	4.12264e+06	High	High	Peak Found	Peak Found	High	High	High	High	High	High	High	High	1	Met-loss [N-Term]	47.7	14.3
Q9Y678	Coatomer subunit gamma-1 [OS=Homo sapiens]	31	20	107	18	874	97.7	5.47	125.37	20	transport;other biological processes	other membranes;cytosol;ER/Golgi	other molecular function	Pf01602, Pf08752, Pf16381	22820	ENSG00000181789	COPG1	A8K6M8; B3KMF6; hsa:22820; Q54AC4; Q9Y678	VEGFA-VEGFR2 signaling	COPI-dependent Golgi-to-ER retrograde traffic; COPI-mediated anterograde transport	3	23830.7	31294.3	11258	5225.69	1.89162e+06	2.05374e+06	3.70698e+06	4.09849e+06	4.74663e+06	4.40417e+06	1.92618e+06	1.80191e+06	Peak Found	Peak Found	Peak Found	n/a	High	High	High	High	High	High	High	High	1		8.9	4.8
P09543	2',3'-cyclic-nucleotide 3'-phosphodiesterase [OS=Homo sapiens]	49	17	102	16	421	47.5	9.07	125.71	17	cell-cell signaling;cell organization and biogenesis;other metabolic processes;transport;developmental processes;other biological processes	non-structural extracellular;other membranes;cytoskeleton;mitochondrion;other cell component	nucleic acid binding activity;other molecular function	Pf05881, Pf13671	1267	ENSG00000173786	CNP	hsa:1267; P09543	Glial cell differentiation; MECP2 and associated Rett syndrome; VEGFA-VEGFR2 signaling; FGFR3 signaling in chondrocyte proliferation and terminal differentiation; Cell lineage map for neuronal differentiation		5	297430	504346	12931.4	37452.7	3.67241e+06	3.56709e+06	9.55113e+06	9.1302e+06	7.11848e+06	6.86852e+06	3.20351e+06	3.3801e+06	Peak Found	Peak Found	Peak Found	Peak Found	High	High	High	High	High	High	High	High	1		61.8	6.7
P42025	Beta-centractin [OS=Homo sapiens]	47	12	109	5	376	42.3	6.4	188.84	12		non-structural extracellular;cytosol;cytoskeleton;other cell component	other molecular function	Pf00022	10120	ENSG00000115073; ENSG00000291597	ACTR1B	D3DVH2; hsa:10120; P42025; Q53SK5; Q9BRB7		MHC class II antigen presentation; Neutrophil degranulation	2					146173	147789	424413	493316	540802	509616	100491	149639	n/a	n/a	n/a	n/a	High	High	High	High	High	High	High	High	1
P26196	Probable ATP-dependent RNA helicase DDX6 [OS=Homo sapiens]	33	12	119	12	483	54.4	8.66	209.31	12	cell organization and biogenesis;developmental processes;other biological processes	cytosol;nucleus;other cell component	nucleic acid binding activity;other molecular function	Pf00270, Pf00271	1656	ENSG00000110367	DDX6	hsa:1656; P26196; Q5D048		mRNA decay by 5' to 3' exoribonuclease	1	31143.3	55190.7	21875.7	19946.9	2.42867e+06	2.2761e+06	5.24152e+06	5.50683e+06	5.67845e+06	4.81685e+06	2.27231e+06	2.31537e+06	Peak Found	Peak Found	Peak Found	Peak Found	High	High	High	High	High	High	High	High	1		10.9	10.5
Q96QK1	Vacuolar protein sorting-associated protein 35 [OS=Homo sapiens]	24	14	123	14	796	91.6	5.49	246.24	14	cell-cell signaling;cell organization and biogenesis;transport;signal transduction;other biological processes	other membranes;cytosol;other cytoplasmic organelle;other cell component	signal transduction activity or receptor binding	Pf03635	55737	ENSG00000069329	VPS35	hsa:55737; Q561W2; Q96QK1; Q9H016; Q9H096; Q9H4P3; Q9H8J0; Q9NRS7; Q9NVG2; Q9NX80; Q9NZK2		WNT ligand biogenesis and trafficking	1	18532.1	14667.2	3829.35		2.19372e+06	1.9901e+06	5.32967e+06	4.90437e+06	6.76677e+06	6.46368e+06	1.91944e+06	2.06001e+06	Peak Found	Peak Found	Peak Found	n/a	High	High	High	High	High	High	High	High	1	Met-loss [N-Term]	4.5	2
P06744	Glucose-6-phosphate isomerase [OS=Homo sapiens]	32	14	120	14	558	63.1	8.32	183.83	14	other metabolic processes;stress response;developmental processes;signal transduction;other biological processes	non-structural extracellular;plasma membrane;other membranes;cytosol;other cell component	signal transduction activity or receptor binding;other molecular function	Pf00342	2821	ENSG00000105220	GPI	B4DG39; hsa:2821; P06744; Q9BRD3; Q9BSK5; Q9UHE6	Cori cycle; Clear cell renal cell carcinoma pathways; Metabolic reprogramming in colon cancer; Aerobic glycolysis; N-glycan biosynthesis; Disorders of fructose metabolism; Glycolysis and gluconeogenesis; Metabolic Epileptic Disorders; UDP-derived sugars synthesis in fibroblasts	Neutrophil degranulation; Glycolysis; Gluconeogenesis; TP53 Regulates Metabolic Genes	13	13189.7	27112.2			2.21009e+06	2.08791e+06	5.75782e+06	5.849e+06	7.80971e+06	6.84893e+06	2.45646e+06	2.58552e+06	Peak Found	Peak Found	n/a	n/a	High	High	High	High	High	High	High	High	1		4.6
O43175	D-3-phosphoglycerate dehydrogenase [OS=Homo sapiens]	34	13	146	13	533	56.6	6.71	211.11	13	cell cycle OR cell proliferation;cell organization and biogenesis;other metabolic processes;developmental processes;other biological processes	cytosol	other molecular function	Pf00389, Pf02826, Pf19304	26227	ENSG00000092621	PHGDH	B2RD08; hsa:26227; O43175; Q5SZU3; Q9BQ01	Trans-sulfuration, one-carbon metabolism and related pathways; Clear cell renal cell carcinoma pathways; Neuroinflammation and glutamatergic signaling; Amino acid metabolism in triple-negative breast cancer cells	Serine biosynthesis	5	66522.8	71907.9	29278.4	28893.8	3.78667e+06	3.67118e+06	1.18099e+07	1.18398e+07	6.8538e+06	6.36246e+06	4.17011e+06	4.18535e+06	Peak Found	Peak Found	Peak Found	Peak Found	High	High	High	High	High	High	High	High	1		10.6	8.5
Q14240	Eukaryotic initiation factor 4A-II [OS=Homo sapiens]	45	16	186	7	407	46.4	5.48	335.98	16	protein metabolism;other metabolic processes;other biological processes	cytosol;translational apparatus;other cell component	nucleic acid binding activity;other molecular function	Pf00270, Pf00271	1974	ENSG00000156976	EIF4A2	D3DNU9; hsa:1974; Q14240; Q53XJ6; Q96B90; Q96EA8	Translation factors; Translation inhibitors in chronically activated PDGFRA cells	L13a-mediated translational silencing of Ceruloplasmin expression; GTP hydrolysis and joining of the 60S ribosomal subunit; Deadenylation of mRNA; M-decay: degradation of maternal mRNAs by maternally stored factors; ISG15 antiviral mechanism; Z-decay: degradation of maternal mRNAs by zygotically expressed factors; Translation initiation complex formation; Ribosomal scanning and start codon recogn…	11	138874	109323	302031	335149	900069	876076	1.63031e+06	1.63799e+06	2.88652e+06	2.11318e+06	786524	870223	Peak Found	Peak Found	Peak Found	Peak Found	High	High	High	High	High	High	High	High	1		47.3	233.4
P13591	Neural cell adhesion molecule 1 [OS=Homo sapiens]	22	15	157	15	858	94.5	4.87	213.3	15	cell adhesion;cell organization and biogenesis;developmental processes;other biological processes	non-structural extracellular;plasma membrane;other membranes;cytosol;ER/Golgi;other cell component	other molecular function	Pf00041, Pf07679, Pf13927	4684	ENSG00000149294	NCAM1	A8K8T8; hsa:4684; P13591; P13592; P13593; Q05C58; Q15829; Q16180; Q16209; Q59FL7; Q86X47; Q96CJ3	Brain-derived neurotrophic factor (BDNF) signaling pathway; Cardiac progenitor differentiation; Prion disease pathway; Hippocampal synaptogenesis and neurogenesis	Signal transduction by L1; ECM proteoglycans; NCAM1 interactions; RAF/MAP kinase cascade; Interferon gamma signaling	10	187918	299370	71936.2	69117.3	7.83954e+06	6.933e+06	1.59627e+07	1.57181e+07	1.12154e+07	1.09187e+07	3.24052e+06	3.42128e+06	Peak Found	High	Peak Found	Peak Found	High	High	High	High	High	High	High	High	1		25.1	14.2
P43686	26S proteasome regulatory subunit 6B [OS=Homo sapiens]	51	14	115	14	418	47.3	5.21	232.67	14	protein metabolism;other metabolic processes;developmental processes;other biological processes	cytosol;nucleus;other cell component	other molecular function	Pf00004, Pf16450, Pf17862	5704	ENSG00000013275; ENSG00000281221	PSMC4	hsa:5704; P43686; Q96FV5; Q9UBM3; Q9UEX3	Proteasome degradation; Alzheimer's disease and miRNA effects; Parkin-ubiquitin proteasomal system pathway; Ciliary landscape; Alzheimer's disease	Regulation of RAS by GAPs; ER-Phagosome pathway; Regulation of expression of SLITs and ROBOs; FCERI mediated NF-kB activation; Downstream TCR signaling; Antigen processing: Ubiquitination & Proteasome degradation; Activation of NF-kappaB in B cells; Oxygen-dependent proline hydroxylation of Hypoxia-inducible Factor Alpha; Cross-presentation of soluble exogenous antigens (endosomes); SCF-beta-TrCP…	64	178874	194306		9037.95	1.68863e+06	1.68713e+06	4.60079e+06	4.49253e+06	5.04534e+06	4.63666e+06	1.16227e+06	1.11553e+06	Peak Found	Peak Found	n/a	Peak Found	High	High	High	High	High	High	High	High	1		61.2	5.6
P08865	Small ribosomal subunit protein uS2 [OS=Homo sapiens]	47	11	153	11	295	32.8	4.87	364.05	11	cell adhesion;cell organization and biogenesis;protein metabolism;other metabolic processes;other biological processes	plasma membrane;other membranes;cytosol;translational apparatus;nucleus;other cell component	translation activity;other molecular function	Pf00318, Pf16122	3921	ENSG00000168028	RPSA	hsa:3921; P08865; P11085; P12030; Q16471; Q6IPD1; Q6IPD2; Q6NSD1; Q6NXQ8; Q86VC0	Cytoplasmic ribosomal proteins	Regulation of expression of SLITs and ROBOs; L13a-mediated translational silencing of Ceruloplasmin expression; Translation initiation complex formation; Formation of a pool of free 40S subunits; Formation of the ternary complex, and subsequently, the 43S complex; Ribosomal scanning and start codon recognition; GTP hydrolysis and joining of the 60S ribosomal subunit; Major pathway of rRNA process…	19		15134.7			5.98703e+06	5.34398e+06	1.52328e+07	1.46439e+07	1.45111e+07	1.44016e+07	5.17949e+06	5.32519e+06	n/a	Peak Found	n/a	n/a	High	High	High	High	High	High	High	High	1	Met-loss+Acetyl [N-Term]	1.4
Q9NVA2	Septin-11 [OS=Homo sapiens]	41	14	161	10	429	49.4	6.81	278.05	14	cell cycle OR cell proliferation;other biological processes	cytoskeleton;other cell component	other molecular function	Pf00735	55752	ENSG00000138758	SEPTIN11	B7Z7Z6; E9KL32; hsa:55752; Q4W5G1; Q7L4N1; Q96SP1; Q9NVA2; Q9UFY9	22q11.2 copy number variation syndrome		1					3.64306e+06	3.37036e+06	1.17254e+07	1.05708e+07	1.22054e+07	1.1676e+07	3.79254e+06	4.03946e+06	n/a	n/a	n/a	n/a	High	High	High	High	High	High	High	High	1	Met-loss+Acetyl [N-Term]
P62333	26S proteasome regulatory subunit 10B [OS=Homo sapiens]	39	11	117	11	389	44.1	7.49	182.84	11	protein metabolism;other metabolic processes;other biological processes	cytosol;nucleus;other cell component	other molecular function	Pf00004, Pf16450, Pf17862	5706	ENSG00000100519	PSMC6	B2R975; hsa:5706; P49719; P62333; Q6IBU3; Q92524	Proteasome degradation; Alzheimer's disease and miRNA effects; Parkin-ubiquitin proteasomal system pathway; Ciliary landscape; Alzheimer's disease	Ub-specific processing proteases; Activation of NF-kappaB in B cells; The role of GTSE1 in G2/M progression after G2 checkpoint; RUNX1 regulates transcription of genes involved in differentiation of HSCs; FCERI mediated NF-kB activation; Downstream TCR signaling; Antigen processing: Ubiquitination & Proteasome degradation; Oxygen-dependent proline hydroxylation of Hypoxia-inducible Factor Alpha; …	65	77260.1	104587	5000.49	22085.4	1.89054e+06	1.84991e+06	5.41099e+06	5.53731e+06	5.88584e+06	5.74176e+06	1.25076e+06	1.26953e+06	Peak Found	Peak Found	Peak Found	Peak Found	High	High	High	High	High	High	High	High	1		27	6
P17677	Neuromodulin [OS=Homo sapiens]	76	15	146	15	238	24.8	4.72	309.12	15	cell organization and biogenesis;stress response;developmental processes;signal transduction;other biological processes	plasma membrane;other membranes;other cell component	other molecular function	Pf00612, Pf06614, Pf10580	2596	ENSG00000172020	GAP43	A8K0Y4; hsa:2596; P17677	Glial cell differentiation; Spinal cord injury	L1CAM interactions	3	32050.4	18206	24350.3	13895.3	9.48451e+06	8.8801e+06	1.80956e+07	1.59791e+07	1.66091e+07	1.67074e+07	2.67723e+06	2.56193e+06	Peak Found	Peak Found	Peak Found	Peak Found	High	High	High	High	High	High	High	High	1		2.3	3.4
Q9NTK5	Obg-like ATPase 1 [OS=Homo sapiens]	49	16	136	16	396	44.7	7.81	277.89	16	other metabolic processes	non-structural extracellular;cytosol;cytoskeleton;nucleus;other cell component	translation activity;other molecular function	Pf01926, Pf06071	29789	ENSG00000138430	OLA1	D7EHM2; hsa:29789; Q5BJD7; Q8NCI8; Q96CU1; Q96SV2; Q9NTK5; Q9P1D3; Q9UNY9; Q9Y6G4		Platelet degranulation	1	91320.5	136033			4.66473e+06	4.25288e+06	9.5559e+06	8.71101e+06	1.22544e+07	9.15808e+06	4.48535e+06	4.63298e+06	Peak Found	Peak Found	n/a	n/a	High	High	High	High	High	High	High	High	1		15.5
A0AVT1	Ubiquitin-like modifier-activating enzyme 6 [OS=Homo sapiens]	27	21	106	21	1052	117.9	6.14	136.48	21	cell organization and biogenesis;protein metabolism;other metabolic processes;developmental processes;other biological processes	cytosol;other cell component	other molecular function	Pf00899, Pf09358, Pf10585, Pf16190, Pf16191	55236	ENSG00000033178	UBA6	A0AVT1; A6N8M7; B2RAV3; hsa:55236; Q4W5K0; Q6UV21; Q86T78; Q86TC7; Q8N5T3; Q8N9E4; Q9H3T7; Q9NVC9		Synthesis of active ubiquitin: roles of E1 and E2 enzymes; Antigen processing: Ubiquitination & Proteasome degradation	2		48703			1.60062e+06	1.45699e+06	3.63414e+06	3.41087e+06	3.7757e+06	3.57939e+06	1.57698e+06	1.67031e+06	n/a	Peak Found	n/a	n/a	High	High	High	High	High	High	High	High	1		16.5
P54136	Arginine--tRNA ligase, cytoplasmic [OS=Homo sapiens]	35	20	112	20	660	75.3	6.68	152.3	20	protein metabolism;RNA metabolism OR transcription;other metabolic processes	cytosol;nucleus;other cell component	nucleic acid binding activity;other molecular function	Pf00750, Pf03485, Pf05746	5917	ENSG00000113643	RARS1	B2RBS9; hsa:5917; P54136; Q53GY4; Q9BWA1	Amino acid metabolism	Cytosolic tRNA aminoacylation; Selenoamino acid metabolism	3	18890.4	4302.64	31417.3	48009.8	2.80788e+06	2.76486e+06	7.39763e+06	7.95828e+06	7.94356e+06	7.9321e+06	2.46561e+06	2.67063e+06	Peak Found	Peak Found	Peak Found	Peak Found	High	High	High	High	High	High	High	High	1		1.8	15.1
Q9Y262	Eukaryotic translation initiation factor 3 subunit L [OS=Homo sapiens]	37	19	112	19	564	66.7	6.34	157.32	19	cell organization and biogenesis;protein metabolism;other metabolic processes;other biological processes	cytosol;translational apparatus;nucleus;other cell component	nucleic acid binding activity	Pf10255	51386	ENSG00000100129	EIF3L	B2RDG6; B4DYB2; G8JLH4; hsa:51386; Q53HQ1; Q53HT4; Q5QTR1; Q5TI15; Q6ICD2; Q9Y262		L13a-mediated translational silencing of Ceruloplasmin expression; Formation of a pool of free 40S subunits; GTP hydrolysis and joining of the 60S ribosomal subunit; Translation initiation complex formation; Formation of the ternary complex, and subsequently, the 43S complex; Ribosomal scanning and start codon recognition	6	33551.9		6353.96	27915.5	3.6603e+06	3.48e+06	9.61507e+06	9.23925e+06	1.07066e+07	9.14352e+06	2.98656e+06	3.83273e+06	Peak Found	Peak Found	Peak Found	Peak Found	High	High	High	High	High	High	High	High	1		6.3	4.1
P33992	DNA replication licensing factor MCM5 [OS=Homo sapiens]	35	17	108	17	734	82.2	8.37	123.51	17	cell cycle OR cell proliferation;cell organization and biogenesis;DNA metabolism;other metabolic processes;stress response;other biological processes	nucleus;other cell component	nucleic acid binding activity;other molecular function	Pf00493, Pf14551, Pf17207, Pf17855	4174	ENSG00000100297	MCM5	hsa:4174; O60785; P33992; Q14578; Q9BTJ4; Q9BWL8	Cell cycle; Ciliary landscape; G1 to S cell cycle control; DNA replication	Orc1 removal from chromatin; Assembly of the pre-replicative complex; Activation of ATR in response to replication stress; Activation of the pre-replicative complex; Unwinding of DNA	10		14255			2.14251e+06	2.21671e+06	4.7887e+06	5.02455e+06	4.89662e+06	4.69303e+06	1.44718e+06	1.65826e+06	n/a	Peak Found	n/a	n/a	High	High	High	High	High	High	High	High	1		3.9
P51149	Ras-related protein Rab-7a [OS=Homo sapiens]	67	13	189	13	207	23.5	6.7	376.31	13	cell organization and biogenesis;protein metabolism;other metabolic processes;transport;other biological processes	plasma membrane;other membranes;cytosol;mitochondrion;ER/Golgi;other cytoplasmic organelle;other cell component	other molecular function	Pf00071	7879	ENSG00000075785	RAB7A	A8K3V6; hsa:7879; P51149; Q9NWJ0; Q9UPB0	Ebola virus infection in host; Autosomal recessive osteopetrosis pathways; Intracellular trafficking proteins involved in CMT neuropathy	Neutrophil degranulation; Prevention of phagosomal-lysosomal fusion; CDC42 GTPase cycle; RAC1 GTPase cycle; RHOQ GTPase cycle; RHOG GTPase cycle; RAB GEFs exchange GTP for GDP on RABs; RAB geranylgeranylation; MHC class II antigen presentation; RAC2 GTPase cycle; RAC3 GTPase cycle; RHOD GTPase cycle; RHOJ GTPase cycle; RHOF GTPase cycle; Suppression of autophagy; RHOH GTPase cycle; TBC/RABGAPs	20	87537.9	194651	22398.8	32091.7	6.24374e+06	5.93866e+06	1.73255e+07	1.53278e+07	1.96063e+07	1.76168e+07	5.02262e+06	4.87889e+06	Peak Found	High	Peak Found	Peak Found	High	High	High	High	High	High	High	High	1		12.3	4.8
Q13683	Integrin alpha-7 [OS=Homo sapiens]	23	15	82	15	1181	128.9	5.73	147.51	15	cell adhesion;developmental processes;signal transduction;other biological processes	plasma membrane;other membranes;other cell component	signal transduction activity or receptor binding;other molecular function	Pf01839, Pf08441, Pf20805, Pf20806	3679	ENSG00000135424	ITGA7	B4E3U0; C9JMD3; C9JMZ6; hsa:3679; O43197; Q13683; Q86W93; Q9NY89; Q9UET0; Q9UEV2	Integrin-mediated cell adhesion; Arrhythmogenic right ventricular cardiomyopathy; Focal adhesion; Focal adhesion: PI3K-Akt-mTOR-signaling pathway; PI3K-Akt signaling pathway	Integrin cell surface interactions; ECM proteoglycans; Laminin interactions	8	82764.7	120746			800681	748323	2.41339e+06	2.30649e+06	2.94465e+06	2.91657e+06	627426	596199	Peak Found	Peak Found	n/a	n/a	High	High	High	High	High	High	High	High	1		62.2
O43143	ATP-dependent RNA helicase DHX15 [OS=Homo sapiens]	23	15	139	15	795	90.9	7.46	161.49	15	RNA metabolism OR transcription;other metabolic processes;stress response;other biological processes	nucleus	nucleic acid binding activity;other molecular function	Pf00270, Pf00271, Pf04408, Pf07717, Pf21010	1665	ENSG00000109606	DHX15	hsa:1665; O43143; Q9NQT7	mRNA processing	mRNA Splicing - Major Pathway	2	26144.1	42929.8	26742.6	18303.1	2.82958e+06	2.91788e+06	6.94537e+06	7.51211e+06	6.82649e+06	7.17373e+06	2.46536e+06	2.62976e+06	Peak Found	Peak Found	Peak Found	Peak Found	High	High	High	High	High	High	High	High	1		7.1	9
P61204	ADP-ribosylation factor 3 [OS=Homo sapiens]	57	10	163	5	181	20.6	7.43	404.11	10	transport	plasma membrane;other membranes;ER/Golgi;other cell component	other molecular function	Pf00025	377	ENSG00000134287	ARF3	A8K6G8; B7ZB63; hsa:377; P16587; P61204		COPI-dependent Golgi-to-ER retrograde traffic; COPI-mediated anterograde transport; Synthesis of PIPs at the Golgi membrane	3	29701.6	38003.5	57814.4	56353.6	2.18405e+06	2.09057e+06	6.59315e+06	7.49828e+06	7.08033e+06	7.06241e+06	1.46188e+06	1.58215e+06	Peak Found	Peak Found	n/a	n/a	High	High	High	High	High	High	High	High	1		8.3	26.9
O75044	SLIT-ROBO Rho GTPase-activating protein 2 [OS=Homo sapiens]	21	17	106	17	1071	120.8	6.7	146.63	17	cell adhesion;cell organization and biogenesis;developmental processes;signal transduction;other biological processes	plasma membrane;other membranes;cytosol;nucleus;other cell component	enzyme regulator activity;other molecular function	Pf00018, Pf00611, Pf00620	23380	ENSG00000266028	SRGAP2	A2RUF3; hsa:23380; O75044		RHO GTPases Activate Formins; CDC42 GTPase cycle; RAC1 GTPase cycle; RHOQ GTPase cycle; RAC3 GTPase cycle; RHOF GTPase cycle; RHOU GTPase cycle; Inactivation of CDC42 and RAC1	8		36776.7	49912.5	3335.66	1.51607e+06	1.42192e+06	4.17615e+06	3.57812e+06	3.37545e+06	3.16373e+06	1.11962e+06	1.25498e+06	n/a	Peak Found	Peak Found	Peak Found	High	High	High	High	High	High	High	High	1		13.5	10.4
P43652	Afamin [OS=Homo sapiens]	33	19	231	19	599	69	5.9	402.31	19	transport;other biological processes	non-structural extracellular;other cell component	other molecular function	Pf00273	173	ENSG00000079557	AFM	A8K3E1; hsa:173; P43652; Q32MR3; Q4W5C5			0	193753	346538	22769.7	17083.1	2.06627e+07	1.99432e+07	4.46949e+07	4.33153e+07	4.45063e+07	4.13691e+07	2.32981e+07	2.3655e+07	Peak Found	Peak Found	Peak Found	Peak Found	High	High	High	High	High	High	High	High	1		7.9	1.1
P63104	14-3-3 protein zeta/delta [OS=Homo sapiens]	53	12	207	8	245	27.7	4.79	436.43	12	cell organization and biogenesis;protein metabolism;other metabolic processes;stress response;signal transduction;other biological processes	cytosol;nucleus;other cell component	other molecular function	Pf00244	7534	ENSG00000164924	YWHAZ	A8K1N0; B7Z465; hsa:7534; P29213; P29312; P63104; Q32P43; Q5XJ08; Q6GPI2; Q6IN74; Q6NUR9; Q6P3U9; Q86V33	Cell cycle; Prolactin signaling pathway; Pathogenic Escherichia coli infection; Myometrial relaxation and contraction pathways; Hepatitis B infection; GDNF signaling; Calcium regulation in cardiac cells; Sudden infant death syndrome (SIDS) susceptibility pathways	Translocation of SLC2A4 (GLUT4) to the plasma membrane; RHO GTPases activate PKNs; SARS-CoV-1 targets host intracellular signalling and regulatory pathways; SARS-CoV-2 targets host intracellular signalling and regulatory pathways; Regulation of localization of FOXO transcription factors; Negative regulation of NOTCH4 signaling; Deactivation of the beta-catenin transactivating complex; Interleukin…	23	203764	164618	97628.2	65277.4	4.34649e+06	5.44797e+06	9.71963e+06	1.0041e+07	1.28935e+07	1.12206e+07	3.88517e+06	3.79052e+06	Peak Found	Peak Found	Peak Found	Peak Found	High	High	High	High	High	High	High	High	1		23.6	19.6
Q14008	Cytoskeleton-associated protein 5 [OS=Homo sapiens]	17	27	92	27	2032	225.4	7.8	74.25	27	cell cycle OR cell proliferation;cell organization and biogenesis;transport;other biological processes	plasma membrane;other membranes;cytosol;cytoskeleton;nucleus;other cell component	cytoskeletal activity;other molecular function	Pf02985, Pf12348, Pf21041	9793	ENSG00000175216	CKAP5	hsa:9793; Q05D70; Q0VAX7; Q0VAX8; Q14008; Q14668; Q2TA89; Q6NSH4	4p16.3 copy number variation	Separation of Sister Chromatids; Regulation of PLK1 Activity at G2/M Transition; Recruitment of NuMA to mitotic centrosomes; Loss of Nlp from mitotic centrosomes; Recruitment of mitotic centrosome proteins and complexes; Anchoring of the basal body to the plasma membrane; AURKA Activation by TPX2; Resolution of Sister Chromatid Cohesion; RHO GTPases Activate Formins; EML4 and NUDC in mitotic spin…	14		32608.9		7512.26	1.15591e+06	1.0257e+06	2.91711e+06	2.94653e+06	2.90785e+06	2.56521e+06	546920	540640	n/a	Peak Found	n/a	Peak Found	High	High	High	High	High	High	High	High	1		16.9	8.4
Q08380	Galectin-3-binding protein [OS=Homo sapiens]	27	13	199	13	585	65.3	5.27	487.59	13	cell adhesion;stress response;transport;signal transduction	non-structural extracellular;other membranes;other cell component	other molecular function	Pf00530, Pf07707	3959	ENSG00000108679	LGALS3BP	hsa:3959; Q08380; Q7M4S0; Q9UCH8; Q9UCH9; Q9UCI0	Network map of SARS-CoV-2 signaling pathway; 11p11.2 copy number variation syndrome	Platelet degranulation	3	227511	338544	13659.5	16239.9	1.29638e+07	1.08841e+07	3.90025e+07	3.58504e+07	3.6172e+07	2.98295e+07	8.73531e+06	9.01076e+06	Peak Found	High	Peak Found	Peak Found	High	High	High	High	High	High	High	High	1		13.5	1.4
Q9UNM6	26S proteasome non-ATPase regulatory subunit 13 [OS=Homo sapiens]	45	13	109	13	376	42.9	5.81	148.25	13	cell cycle OR cell proliferation;cell organization and biogenesis;protein metabolism;other metabolic processes	non-structural extracellular;cytosol;nucleus;other cell component	other molecular function	Pf01399	5719	ENSG00000185627	PSMD13	B3KT15; hsa:5719; O75831; Q53XU2; Q9UNM6; Q9UNV3	Proteasome degradation; Alzheimer's disease and miRNA effects; Parkin-ubiquitin proteasomal system pathway; Ciliary landscape; Alzheimer's disease	FCERI mediated NF-kB activation; Downstream TCR signaling; Antigen processing: Ubiquitination & Proteasome degradation; Activation of NF-kappaB in B cells; Oxygen-dependent proline hydroxylation of Hypoxia-inducible Factor Alpha; ER-Phagosome pathway; Cross-presentation of soluble exogenous antigens (endosomes); SCF-beta-TrCP mediated degradation of Emi1; APC/C:Cdc20 mediated degradation of Secur…	65			33998.5	37586.3	2.01399e+06	1.97466e+06	5.80149e+06	5.65591e+06	6.98116e+06	6.6777e+06	2.23719e+06	2.40873e+06	n/a	n/a	Peak Found	Peak Found	High	High	High	High	High	High	High	High	1			17.2
Q16181	Septin-7 [OS=Homo sapiens]	40	14	170	12	437	50.6	8.63	347.82	14	cell cycle OR cell proliferation;cell organization and biogenesis;other biological processes	plasma membrane;other membranes;cytosol;cytoskeleton;nucleus;other cell component	other molecular function	Pf00735	989	ENSG00000122545	SEPTIN7	hsa:989; Q16181; Q52M76; Q6NX50		MAPK6/MAPK4 signaling	1	12979.7	33487.4	4038.4	4821.13	9.93564e+06	9.47541e+06	2.4638e+07	2.28035e+07	2.25748e+07	2.13219e+07	1.14651e+07	1.23236e+07	n/a	Peak Found	Peak Found	Peak Found	High	High	High	High	High	High	High	High	1		1.3	0.5
P27348	14-3-3 protein theta [OS=Homo sapiens]	51	11	231	6	245	27.7	4.78	553.29	11	signal transduction;other biological processes	cytosol;other cell component	other molecular function	Pf00244	10971	ENSG00000134308	YWHAQ	D6W4Z5; hsa:10971; P27348; Q567U5; Q5TZU8; Q9UP48	Cell cycle; Pathogenic Escherichia coli infection; Primary focal segmental glomerulosclerosis (FSGS); IL-3 signaling pathway; Myometrial relaxation and contraction pathways; Mechanoregulation and pathology of YAP/TAZ via Hippo and non-Hippo mechanisms; Leukocyte-intrinsic Hippo pathway functions; Hepatitis B infection; Opioid receptor pathways; Calcium regulation in cardiac cells; Sudden infant d…	Translocation of SLC2A4 (GLUT4) to the plasma membrane; Regulation of localization of FOXO transcription factors; TP53 Regulates Metabolic Genes; Chk1/Chk2(Cds1) mediated inactivation of Cyclin B:Cdk1 complex; RHO GTPases activate PKNs; SARS-CoV-1 targets host intracellular signalling and regulatory pathways; SARS-CoV-2 targets host intracellular signalling and regulatory pathways; Activation of …	19		26417.5			3.42921e+06	3.51667e+06	7.70357e+06	7.75892e+06	9.55975e+06	8.84212e+06	2.2283e+06	2.31237e+06	n/a	Peak Found	n/a	n/a	High	High	High	High	High	High	High	High	1		4.4
O43776	Asparagine--tRNA ligase, cytoplasmic [OS=Homo sapiens]	31	14	144	14	548	62.9	6.25	240.78	14	protein metabolism;RNA metabolism OR transcription;other metabolic processes;developmental processes;other biological processes	cytosol;other cell component	signal transduction activity or receptor binding;nucleic acid binding activity;other molecular function	Pf00152, Pf01336, Pf20917	4677	ENSG00000134440	NARS1	B4DG16; hsa:4677; O43776; Q53GU6	Photodynamic therapy-induced unfolded protein response	Cytosolic tRNA aminoacylation	2		12827.6	3506.56	5865.29	2.26392e+06	2.27363e+06	7.2033e+06	6.86723e+06	6.27231e+06	5.70397e+06	1.99441e+06	2.02074e+06	n/a	Peak Found	Peak Found	Peak Found	High	High	High	High	High	High	High	High	1	Met-loss [N-Term]	2.8	2.2
P55884	Eukaryotic translation initiation factor 3 subunit B [OS=Homo sapiens]	32	19	94	19	814	92.4	5	102.65	19	cell organization and biogenesis;protein metabolism;other metabolic processes;other biological processes	cytosol;translational apparatus;other cell component	nucleic acid binding activity;other molecular function	Pf00076, Pf08662	8662	ENSG00000106263	EIF3B	A4D208; hsa:8662; P55884; Q2NL77; Q9UMF9	Translation factors; nsp1 from SARS-CoV-2 inhibits translation initiation in the host cell	L13a-mediated translational silencing of Ceruloplasmin expression; Formation of a pool of free 40S subunits; GTP hydrolysis and joining of the 60S ribosomal subunit; Translation initiation complex formation; Formation of the ternary complex, and subsequently, the 43S complex; Ribosomal scanning and start codon recognition	8					845886	950782	2.95884e+06	2.19845e+06	2.69355e+06	2.68202e+06	839886	872830	n/a	n/a	n/a	n/a	High	High	High	High	High	High	High	High	1
Q08431	Lactadherin [OS=Homo sapiens]	45	13	155	13	387	43.1	8.15	346.3	13	cell adhesion;transport;developmental processes;other biological processes	non-structural extracellular;plasma membrane;other membranes;ER/Golgi	signal transduction activity or receptor binding;other molecular function	Pf00008, Pf00754	4240	ENSG00000140545	MFGE8	B2R6M7; F5GZN3; hsa:4240; Q08431; Q53FU9; Q7Z3D2; Q9BTL9	Extracellular vesicle-mediated signaling in recipient cells; Glucocorticoid receptor pathway; Nuclear receptors meta-pathway; Ebola virus infection in host; Complement system in neuronal development and plasticity; Extrafollicular and follicular B cell activation by SARS-CoV-2	Amyloid fiber formation; Regulation of Insulin-like Growth Factor (IGF) transport and uptake by Insulin-like Growth Factor Binding Proteins (IGFBPs); Post-translational protein phosphorylation	9	2.13604e+06	3.51223e+06	567585	663045	5.02675e+06	4.57174e+06	1.803e+07	1.75027e+07	1.61255e+07	1.29715e+07	4.30294e+06	4.4533e+06	High	High	Peak Found	Peak Found	High	High	High	High	High	High	High	High	1		175.6	75.1
P29144	Tripeptidyl-peptidase 2 [OS=Homo sapiens]	25	20	88	20	1249	138.3	6.32	83.25	20	protein metabolism;other metabolic processes;other biological processes	cytosol;nucleus;other cell component	other molecular function	Pf00082, Pf12580, Pf12583, Pf21223, Pf21316	7174	ENSG00000134900	TPP2	hsa:7174; P29144; Q5VZU8		Antigen processing: Ubiquitination & Proteasome degradation	1	12566.9	22030.2		5599.02	1.39033e+06	1.36778e+06	3.52149e+06	3.30244e+06	1.99386e+06	1.93871e+06	813041	1.07603e+06	Peak Found	Peak Found	n/a	Peak Found	High	High	High	High	High	High	High	High	1	Met-loss+Acetyl [N-Term]	8.8	5.6
Q14980	Nuclear mitotic apparatus protein 1 [OS=Homo sapiens]	16	23	68	23	2115	238.1	5.78	53.74	23	cell cycle OR cell proliferation;cell organization and biogenesis;other biological processes	plasma membrane;other membranes;cytosol;cytoskeleton;nucleus;other cell component	cytoskeletal activity;other molecular function	Pf21670	4926	ENSG00000137497	NUMA1	H0YH75; hsa:4926; Q14980; Q14981; Q9BTE9	Ectoderm differentiation; Ectoderm differentiation; 8p23.1 copy number variation syndrome	Recruitment of NuMA to mitotic centrosomes; Mitotic Prophase	5		7711.41			725086	754169	1.99188e+06	2.05972e+06	1.9213e+06	1.83864e+06	185076	228928	n/a	Peak Found	n/a	n/a	High	High	High	High	High	High	High	High	1		6.4
Q9Y6M1	Insulin-like growth factor 2 mRNA-binding protein 2 [OS=Homo sapiens]	33	16	137	14	599	66.1	8.46	185	16	other metabolic processes;transport;developmental processes;other biological processes	cytosol;cytoskeleton;nucleus;other cell component	nucleic acid binding activity;other molecular function	Pf00013, Pf00076	10644	ENSG00000073792	IGF2BP2	A0A4Z0; B3FTN2; B3FTN3; B3FTN4; hsa:10644; Q9Y6M1		Insulin-like Growth Factor-2 mRNA Binding Proteins (IGF2BPs/IMPs/VICKZs) bind RNA	1	13126	18243.5	16141	15275.3	2.89324e+06	2.68685e+06	5.72299e+06	5.36318e+06	5.82727e+06	5.46488e+06	1.84263e+06	1.89159e+06	Peak Found	Peak Found	Peak Found	Peak Found	High	High	High	High	High	High	High	High	1		4	7.8
P02790	Hemopexin [OS=Homo sapiens]	38	14	488	14	462	51.6	7.02	1029.61	14	protein metabolism;other metabolic processes;stress response;transport;signal transduction;other biological processes	non-structural extracellular;other cell component	transporter activity;other molecular function	Pf00045	3263	ENSG00000110169	HPX	B2R957; hsa:3263; P02790		Scavenging of heme from plasma	1	507888	489160	114926	115711	3.49888e+07	2.89931e+07	9.03323e+07	8.67884e+07	1.00847e+08	9.18166e+07	4.69551e+07	4.87073e+07	High	High	Peak Found	Peak Found	High	High	High	High	High	High	High	High	1		7.7	3.4
P49419	Alpha-aminoadipic semialdehyde dehydrogenase [OS=Homo sapiens]	29	13	136	13	539	58.5	7.99	208.74	13	other metabolic processes;other biological processes	cytosol;mitochondrion;nucleus	other molecular function	Pf00171	501	ENSG00000164904	ALDH7A1	B2R669; B4DIC7; B4DMA0; E7EPT3; hsa:501; O14619; P49419; Q6IPU8; Q9BUL4	Amino acid metabolism; Vitamin B6-dependent and responsive disorders; Cerebral organic acidurias, including diseases; Diet-dependent trimethylamine/trimethylamine N-oxide metabolism ; Metabolic Epileptic Disorders	Lysine catabolism; Choline catabolism	7	715544	1.04805e+06	476113	543873	2.69223e+06	2.51788e+06	6.94204e+06	6.60696e+06	6.85697e+06	6.67278e+06	1.77422e+06	1.74443e+06	Peak Found	Peak Found	Peak Found	Peak Found	High	High	High	High	High	High	High	High	1		122.2	137.1
P54753	Ephrin type-B receptor 3 [OS=Homo sapiens]	18	14	78	11	998	110.3	6.32	94	14	cell adhesion;cell organization and biogenesis;protein metabolism;other metabolic processes;developmental processes;signal transduction;other biological processes	non-structural extracellular;plasma membrane;other membranes;cytosol;other cell component	kinase activity;other molecular function	Pf00041, Pf00536, Pf01404, Pf07699, Pf07714, Pf14575	2049	ENSG00000182580	EPHB3	hsa:2049; P54753; Q7Z740	Neural crest cell migration during development; Neural crest cell migration in cancer	EPHB-mediated forward signaling; Ephrin signaling; EPH-ephrin mediated repulsion of cells	6	91300.2	106018	26640.1	35039.7	1.29884e+06	1.19821e+06	3.2988e+06	3.16827e+06	2.75204e+06	2.57646e+06	716672	789230	Peak Found	Peak Found	Peak Found	Peak Found	High	High	High	High	High	High	High	High	1		47.9	28.4
P04792	Heat shock protein beta-1 [OS=Homo sapiens]	75	11	139	11	205	22.8	6.4	354.08	11	protein metabolism;other metabolic processes;stress response;transport;signal transduction;other biological processes	plasma membrane;cytosol;cytoskeleton;nucleus;other cell component	enzyme regulator activity;other molecular function	Pf00011	3315	ENSG00000106211	HSPB1	B2R4N8; hsa:3315; P04792; Q6FI47; Q96C20; Q96EI7; Q9UC31; Q9UC34; Q9UC35; Q9UC36	Apoptosis-related network due to altered Notch3 in ovarian cancer; Fas ligand pathway and stress induction of heat shock proteins; MAPK signaling pathway; ATM signaling in development and disease ; VEGFA-VEGFR2 signaling; p38 MAPK signaling pathway; Extracellular vesicles in the crosstalk of cardiac cells; Ferroptosis; IL-18 signaling pathway; Intracellular trafficking proteins involved in CMT ne…	AUF1 (hnRNP D0) binds and destabilizes mRNA; MAPK6/MAPK4 signaling; Extra-nuclear estrogen signaling; VEGFA-VEGFR2 Pathway	18	70211.3	97284.7	8126.78	3319.74	1.03145e+07	9.65982e+06	2.84389e+07	2.62289e+07	2.8596e+07	2.96752e+07	6.85863e+06	7.3361e+06	High	High	Peak Found	Peak Found	High	High	High	High	High	High	High	High	1		5	0.6
P04217	Alpha-1B-glycoprotein [OS=Homo sapiens]	29	10	172	10	495	54.2	5.86	431.91	10		non-structural extracellular;plasma membrane;other membranes;other cell component		Pf13895	1	ENSG00000121410	A1BG	A8K052; hsa:1; P04217; Q68CK0; Q8IYJ6; Q96P39	Network map of SARS-CoV-2 signaling pathway	Neutrophil degranulation; Platelet degranulation	3	154137	175023	5954.43	8380.84	8.45279e+06	7.80786e+06	2.19159e+07	1.98216e+07	2.27251e+07	2.17698e+07	1.08152e+07	1.11193e+07	Peak Found	Peak Found	Peak Found	Peak Found	High	High	High	High	High	High	High	High	1		10.7	0.9
P05556	Integrin beta-1 [OS=Homo sapiens]	22	14	140	14	798	88.4	5.39	205.84	14	cell adhesion;cell cycle OR cell proliferation;cell organization and biogenesis;stress response;transport;developmental processes;signal transduction;other biological processes	plasma membrane;other membranes;other cytoplasmic organelle;other cell component	signal transduction activity or receptor binding;cytoskeletal activity;other molecular function	Pf00362, Pf07965, Pf07974, Pf08725, Pf17205, Pf18372	3688	ENSG00000150093	ITGB1	A8K6N2; D3DRX9; D3DRY3; D3DRY4; D3DRY5; hsa:3688; P05556; P78466; P78467; Q13089; Q13090; Q13091; Q13212; Q14622; Q14647; Q29RW2; Q7Z3V1; Q8WUM6	Integrin-mediated cell adhesion; Prolactin signaling pathway; Neural crest differentiation; Arrhythmogenic right ventricular cardiomyopathy; Pathogenic Escherichia coli infection; Primary focal segmental glomerulosclerosis (FSGS); Mammary gland development pathway - Embryonic development (Stage 1 of 4); Focal adhesion; Hepatocyte growth factor receptor signaling; RAC1/PAK1/p38/MMP2 pathway; TGF-b…	Immunoregulatory interactions between a Lymphoid and a non-Lymphoid cell; Potential therapeutics for SARS; RAC1 GTPase cycle; RHOG GTPase cycle; RHO GTPases Activate Formins; HCMV Early Events; RAC2 GTPase cycle; RAC3 GTPase cycle; Integrin cell surface interactions; ECM proteoglycans; GPER1 signaling; CHL1 interactions; Interleukin-4 and Interleukin-13 signaling; Signal transduction by L1; Synde…	58	421892	599148	41454.6	38645.6	4.67157e+06	4.32014e+06	9.83655e+06	9.27267e+06	1.20553e+07	1.15905e+07	1.95423e+06	2.13084e+06	High	High	Peak Found	Peak Found	High	High	High	High	High	High	High	High	1		70.2	10.7
P37802	Transgelin-2 [OS=Homo sapiens]	60	10	138	10	199	22.4	8.25	235.74	10	cell organization and biogenesis;other biological processes	non-structural extracellular;cytosol;cytoskeleton	cytoskeletal activity	Pf00307, Pf00402	8407	ENSG00000158710	TAGLN2	E9KL39; hsa:8407; P37802; Q5JRQ6; Q5JRQ7; Q6FGI1; Q9BUH5; Q9H4P0		Platelet degranulation	1		39051.5			2.77033e+06	2.71182e+06	5.76037e+06	5.35666e+06	1.02592e+07	9.07979e+06	2.51776e+06	2.68306e+06	n/a	Peak Found	n/a	n/a	High	High	High	High	High	High	High	High	1		7.1
Q9Y4L1	Hypoxia up-regulated protein 1 [OS=Homo sapiens]	23	15	80	15	999	111.3	5.22	94.03	15	protein metabolism;other metabolic processes;stress response;transport;other biological processes	non-structural extracellular;ER/Golgi;other cell component	other molecular function	Pf00012	10525	ENSG00000149428; ENSG00000280682	HYOU1	A8C1Z0; B7Z909; hsa:10525; Q2I204; Q53H25; Q9Y4L1	VEGFA-VEGFR2 signaling	XBP1(S) activates chaperone genes; Scavenging by Class F Receptors	3	166531	203484	89287.4	116493	995080	1.00881e+06	2.86197e+06	2.71388e+06	3.00294e+06	2.7165e+06	802883	809351	Peak Found	Peak Found	Peak Found	Peak Found	High	High	High	High	High	High	High	High	1		79.8	84.5
Q99613	Eukaryotic translation initiation factor 3 subunit C [OS=Homo sapiens]	20	13	80	13	913	105.3	5.68	126.15	13	cell organization and biogenesis;protein metabolism;other metabolic processes;other biological processes	cytosol;translational apparatus;other cell component	translation activity;nucleic acid binding activity;other molecular function	Pf01399, Pf05470	8663	ENSG00000184110	EIF3C	A8K7Z0; B2RXG3; B4E1D5; H3BRV0; hsa:8663; O00215; Q99613; Q9BW98	Translation factors; nsp1 from SARS-CoV-2 inhibits translation initiation in the host cell	Ribosomal scanning and start codon recognition; GTP hydrolysis and joining of the 60S ribosomal subunit; L13a-mediated translational silencing of Ceruloplasmin expression; Formation of a pool of free 40S subunits; Translation initiation complex formation; Formation of the ternary complex, and subsequently, the 43S complex	8					1.48275e+06	1.33468e+06	4.07659e+06	3.954e+06	4.1778e+06	3.67834e+06	1.17609e+06	1.2242e+06	n/a	n/a	n/a	n/a	High	High	High	High	High	High	High	High	1
Q9H4M9	EH domain-containing protein 1 [OS=Homo sapiens]	41	16	69	14	534	60.6	6.83	60.63	16	cell organization and biogenesis;transport;developmental processes;other biological processes	plasma membrane;other membranes;other cytoplasmic organelle;other cell component	other molecular function	Pf00350, Pf12763, Pf16880, Pf18150	10938	ENSG00000110047	EHD1	hsa:10938; O14611; Q2M3Q4; Q9H4M9; Q9UNR3	Insulin signaling	Factors involved in megakaryocyte development and platelet production	2	38990.7	53140.4	12597.9		882970	805421	3.47426e+06	3.42139e+06	3.07021e+06	2.6455e+06	961597	934325	Peak Found	n/a	Peak Found	n/a	High	High	High	High	High	High	High	High	1		24.1	13
Q9UJ70	N-acetyl-D-glucosamine kinase [OS=Homo sapiens]	49	13	104	13	344	37.4	6.24	212.18	13	other metabolic processes;stress response;other biological processes	cytosol	kinase activity;other molecular function	Pf01869	55577	ENSG00000124357	NAGK	B4DLZ5; hsa:55577; Q53HD5; Q6IA84; Q9BS29; Q9BVP0; Q9NV37; Q9UJ70		Synthesis of UDP-N-acetyl-glucosamine	1		7767	4208.91	6743.04	2.16151e+06	2.02262e+06	8.09194e+06	7.75487e+06	9.19263e+06	8.61748e+06	1.69842e+06	1.90259e+06	n/a	Peak Found	Peak Found	Peak Found	High	High	High	High	High	High	High	High	1		1.5	2.3
P61981	14-3-3 protein gamma [OS=Homo sapiens]	65	14	186	10	247	28.3	4.89	385.62	14	stress response;signal transduction;other biological processes	cytosol;other cell component	signal transduction activity or receptor binding;enzyme regulator activity;other molecular function	Pf00244	7532	ENSG00000170027	YWHAG	hsa:7532; O70457; P35214; P61981; Q6FH52; Q9UDP2; Q9UN99	Cell cycle; Prolactin signaling pathway; Myometrial relaxation and contraction pathways; Disruption of postsynaptic signaling by CNV; Calcium regulation in cardiac cells; 7q11.23 distal copy number variation; Sudden infant death syndrome (SIDS) susceptibility pathways	Translocation of SLC2A4 (GLUT4) to the plasma membrane; Recruitment of NuMA to mitotic centrosomes; Regulation of PLK1 Activity at G2/M Transition; Loss of Nlp from mitotic centrosomes; Recruitment of mitotic centrosome proteins and complexes; Anchoring of the basal body to the plasma membrane; AURKA Activation by TPX2; Regulation of localization of FOXO transcription factors; TP53 Regulates Meta…	22	87430.3	107969	55384.5	57073	6.22046e+06	5.78723e+06	1.22524e+07	1.14383e+07	1.15099e+07	1.17986e+07	3.14336e+06	3.09439e+06	Peak Found	Peak Found	Peak Found	n/a	High	High	High	High	High	High	High	High	1		12.2	13.5
P46821	Microtubule-associated protein 1B [OS=Homo sapiens]	10	17	99	15	2468	270.5	4.81	140.12	17	cell organization and biogenesis;stress response;transport;developmental processes;other biological processes	plasma membrane;other membranes;cytosol;cytoskeleton;other cell component	cytoskeletal activity;other molecular function	Pf00414	4131	ENSG00000131711	MAP1B	A2BDK5; hsa:4131; P46821	Microtubule cytoskeleton regulation; Fragile X syndrome; Neurogenesis regulation in the olfactory epithelium; HDAC6 interactions in the central nervous system	RSV-host interactions	5	181991	88466.1	5908.36	6381.66	1.36574e+06	1.18093e+06	2.91048e+06	2.9233e+06	4.65009e+06	4.44753e+06	1.37176e+06	1.48764e+06	Peak Found	Peak Found	Peak Found	Peak Found	High	High	High	High	High	High	High	High	1	Met-loss+Acetyl [N-Term]	49.2	4.6
P06858	Lipoprotein lipase [OS=Homo sapiens]	36	12	187	12	475	53.1	8.15	407.76	12	cell organization and biogenesis;other metabolic processes;signal transduction;other biological processes	non-structural extracellular;plasma membrane;other membranes;other cell component	signal transduction activity or receptor binding;other molecular function	Pf00151, Pf01477	4023	ENSG00000175445	LPL	B2R5T9; hsa:4023; P06858; Q16282; Q16283; Q96FC4	Fatty acid beta-oxidation; Sterol regulatory element-binding proteins (SREBP) signaling; Alzheimer's disease and miRNA effects; Adipogenesis; Aryl hydrocarbon receptor pathway; Triacylglyceride synthesis; Lipid particles composition; Angiopoietin-like protein 8 regulatory pathway; PPAR signaling pathway; Statin inhibition of cholesterol production; Metabolic pathway of LDL, HDL and TG, including …	Transcriptional regulation of white adipocyte differentiation; Retinoid metabolism and transport; Assembly of active LPL and LIPC lipase complexes; Chylomicron remodeling	26		8982.68			8.9345e+06	7.79038e+06	2.89373e+07	2.8324e+07	3.35596e+07	2.93023e+07	1.05764e+07	1.0584e+07	n/a	Peak Found	n/a	n/a	High	High	High	High	High	High	High	High	1		0.4
O43390	Heterogeneous nuclear ribonucleoprotein R [OS=Homo sapiens]	36	16	137	12	633	70.9	8.13	201.68	16	RNA metabolism OR transcription;other metabolic processes	ER/Golgi;nucleus;other cell component	nucleic acid binding activity	Pf00076, Pf18360	10236	ENSG00000125944; ENSG00000282958	HNRNPR	hsa:10236; O43390; Q2L7G6; Q5TEH1; Q9BV64; S4R3J4	mRNA processing	mRNA Splicing - Major Pathway; Processing of Capped Intron-Containing Pre-mRNA	3	19788.6	53005.1	4864.04	7222.77	2.77998e+06	2.52972e+06	9.19085e+06	8.72098e+06	9.38144e+06	8.84074e+06	3.14124e+06	3.25252e+06	Peak Found	Peak Found	Peak Found	Peak Found	High	High	High	High	High	High	High	High	1		5.9	2.1
P35241	Radixin [OS=Homo sapiens]	37	18	137	11	583	68.5	6.37	164.25	18	cell organization and biogenesis;signal transduction;other biological processes	plasma membrane;other membranes;cytoskeleton;other cell component	cytoskeletal activity;other molecular function	Pf00373, Pf00769, Pf09379, Pf09380, Pf20492	5962	ENSG00000137710	RDX	A7YIJ8; A7YIK0; A7YIK3; B7Z9U6; F5H1A7; hsa:5962; P35241; Q86Y61	Regulation of actin cytoskeleton	Recycling pathway of L1; Sensory processing of sound by inner hair cells of the cochlea; Sensory processing of sound by outer hair cells of the cochlea	4	8274.56	31388.1			955358	856687	2.46803e+06	2.61925e+06	1.72685e+06	1.91225e+06	767759	846251	Peak Found	Peak Found	n/a	n/a	High	High	High	High	High	High	High	High	1		11.1
Q04917	14-3-3 protein eta [OS=Homo sapiens]	52	13	181	9	246	28.2	4.84	347.12	13	other metabolic processes;transport;signal transduction;other biological processes	plasma membrane;other membranes;cytosol;other cell component	signal transduction activity or receptor binding;cytoskeletal activity;other molecular function	Pf00244	7533	ENSG00000128245	YWHAH	hsa:7533; Q04917	Cell cycle; Myometrial relaxation and contraction pathways; Calcium regulation in cardiac cells; Sudden infant death syndrome (SIDS) susceptibility pathways	Translocation of SLC2A4 (GLUT4) to the plasma membrane; TP53 Regulates Metabolic Genes; Chk1/Chk2(Cds1) mediated inactivation of Cyclin B:Cdk1 complex; RHO GTPases activate PKNs; SARS-CoV-1 targets host intracellular signalling and regulatory pathways; SARS-CoV-2 targets host intracellular signalling and regulatory pathways; Activation of BAD and translocation to mitochondria	11	83749	82666.2	65373.3	58854.8	1.94425e+06	1.80275e+06	3.56778e+06	3.37208e+06	5.48003e+06	4.76753e+06	540922	544605	Peak Found	Peak Found	Peak Found	Peak Found	High	High	High	High	High	High	High	High	1		30.4	43.3
P62873	Guanine nucleotide-binding protein G(I)/G(S)/G(T) subunit beta-1 [OS=Homo sapiens]	40	11	103	5	340	37.4	6	214.96	11	cell-cell signaling;cell cycle OR cell proliferation;developmental processes;signal transduction;other biological processes	plasma membrane;other membranes;cytosol;other cell component	other molecular function	Pf00400	2782	ENSG00000078369	GNB1	B1AJZ7; hsa:2782; P04697; P04901; P62873; Q1RMY8	Nicotine effect on dopaminergic neurons; Thyroid stimulating hormone (TSH) signaling pathway; Corticotropin-releasing hormone signaling pathway; Myometrial relaxation and contraction pathways; G protein signaling pathways; Chemokine signaling pathway; Focal adhesion: PI3K-Akt-mTOR-signaling pathway; PI3K-Akt signaling pathway; Ras signaling; 1p36 copy number variation syndrome; Calcium regulation…	G alpha (q) signalling events; G alpha (12/13) signalling events; Olfactory Signaling Pathway; G alpha (i) signalling events; G alpha (z) signalling events; Synthesis, secretion, and inactivation of Glucagon-like Peptide-1 (GLP-1); ADP signalling through P2Y purinoceptor 12; Extra-nuclear estrogen signaling; GPER1 signaling; ADORA2B mediated anti-inflammatory cytokines production; Sensory percept…	45	24736.2	29742.6	19363	16983	1.28245e+06	1.05073e+06	3.43592e+06	3.07039e+06	2.86166e+06	2.39506e+06	549930	871920	Peak Found	Peak Found	Peak Found	Peak Found	High	High	High	High	High	High	High	High	1	Met-loss+Acetyl [N-Term]	14.8	18.9
Q9UQ80	Proliferation-associated protein 2G4 [OS=Homo sapiens]	41	14	136	14	394	43.8	6.55	173.61	14	RNA metabolism OR transcription;other metabolic processes;other biological processes	non-structural extracellular;nucleus;other cytoplasmic organelle;other cell component	nucleic acid binding activity;other molecular function	Pf00557	5036	ENSG00000170515	PA2G4	hsa:5036; O43846; Q9UM59; Q9UQ80		Neutrophil degranulation	1	240180	320893	28009.6		3.35025e+06	3.16952e+06	9.31688e+06	8.53663e+06	9.75945e+06	8.50486e+06	2.88369e+06	3.05105e+06	Peak Found	Peak Found	Peak Found	n/a	High	High	High	High	High	High	High	High	1		45.6	9
P14136	Glial fibrillary acidic protein [OS=Homo sapiens]	44	19	218	16	432	49.9	5.52	427.41	19	cell cycle OR cell proliferation;cell organization and biogenesis;other metabolic processes;stress response;transport;developmental processes;other biological processes	other membranes;cytosol;cytoskeleton;other cytoplasmic organelle;other cell component	signal transduction activity or receptor binding;cytoskeletal activity;other molecular function	Pf00038, Pf04732	2670	ENSG00000131095	GFAP	A7REI1; B2RD44; D3DX59; E9PAX3; hsa:2670; P14136; Q53H98; Q5D055; Q6ZQS3; Q7Z5J6; Q7Z5J7; Q96KS4; Q96P18; Q9UFD0	Neural crest differentiation; Spinal cord injury; Neuroinflammation and glutamatergic signaling; Cell lineage map for neuronal differentiation	Nuclear signaling by ERBB4; Chaperone Mediated Autophagy	6	51838.2	69627	19638.6	18380.4	876074	744370	1.41127e+06	1.33875e+06	4.54962e+06	4.26201e+06	380044	479756	Peak Found	Peak Found	Peak Found	Peak Found	Peak Found	Peak Found	High	High	High	High	Peak Found	Peak Found	1		37.1	22.4
P17844	Probable ATP-dependent RNA helicase DDX5 [OS=Homo sapiens]	32	17	127	14	614	69.1	8.92	144.02	17	RNA metabolism OR transcription;other metabolic processes;signal transduction;other biological processes	cytosol;nucleus;other cell component	nucleic acid binding activity;other molecular function	Pf00270, Pf00271, Pf08061	1655	ENSG00000108654	DDX5	B4DLW8; B5BU21; D3DU32; E7ETL9; hsa:1655; O75681; P17844; Q53Y61	Ciliary landscape	Estrogen-dependent gene expression; mRNA Splicing - Major Pathway; SUMOylation of transcription cofactors; Replication of the SARS-CoV-1 genome; Replication of the SARS-CoV-2 genome	6	18410.5	9429.4	20659.9	18454.7	2.9519e+06	2.77177e+06	8.85154e+06	8.61226e+06	8.166e+06	8.43678e+06	1.94411e+06	2.0097e+06	Peak Found	n/a	Peak Found	Peak Found	High	High	High	High	High	High	High	High	1		2.7	7.7
P10809	60 kDa heat shock protein, mitochondrial [OS=Homo sapiens]	30	12	63	12	573	61	5.87	116.23	12	cell cycle OR cell proliferation;cell organization and biogenesis;protein metabolism;DNA metabolism;other metabolic processes;stress response;transport;developmental processes;signal transduction;other biological processes	non-structural extracellular;plasma membrane;other membranes;cytosol;cytoskeleton;mitochondrion;other cytoplasmic organelle;other cell component	nucleic acid binding activity;other molecular function	Pf00118	3329	ENSG00000144381	HSPD1	B2R5M6; B7Z712; hsa:3329; P10809; Q38L19; Q9UCR6	Apoptosis-related network due to altered Notch3 in ovarian cancer; 8p23.1 copy number variation syndrome; Sudden infant death syndrome (SIDS) susceptibility pathways	Mitochondrial protein degradation; Mitochondrial protein import; TFAP2A acts as a transcriptional repressor during retinoic acid induced cell differentiation	6	42354.1	104469	6438.82		1.02154e+06	978480	1.61911e+06	1.508e+06	2.13426e+06	1.95514e+06	251652	439097	Peak Found	High	Peak Found	n/a	High	High	High	High	High	High	High	High	1		52.3	9.8
O60506	Heterogeneous nuclear ribonucleoprotein Q [OS=Homo sapiens]	34	15	96	11	623	69.6	8.59	124.13	15	RNA metabolism OR transcription;other metabolic processes;stress response;other biological processes	cytosol;ER/Golgi;nucleus;other cell component	nucleic acid binding activity	Pf00076, Pf18360	10492	ENSG00000135316	SYNCRIP	E1P501; E1P502; hsa:10492; O60506; Q53H05; Q5TCG2; Q5TCG3; Q8IW78; Q8N599; Q96LC1; Q96LC2; Q9Y583			0					359666	323936	1.30562e+06	1.31778e+06	1.72085e+06	1.40158e+06	248165	263662	n/a	Peak Found	n/a	n/a	High	High	High	High	High	High	High	High	1
P62701	Small ribosomal subunit protein eS4, X isoform [OS=Homo sapiens]	48	13	137	13	263	29.6	10.15	231.6	13	protein metabolism;other metabolic processes;other biological processes	cytosol;translational apparatus;nucleus;other cell component	nucleic acid binding activity;other molecular function	Pf00467, Pf00900, Pf08071, Pf16121	6191	ENSG00000198034	RPS4X	hsa:6191; P12631; P12750; P27576; P55831; P62701; Q14727; Q6IPY4	Cytoplasmic ribosomal proteins	Regulation of expression of SLITs and ROBOs; L13a-mediated translational silencing of Ceruloplasmin expression; Formation of a pool of free 40S subunits; GTP hydrolysis and joining of the 60S ribosomal subunit; Major pathway of rRNA processing in the nucleolus and cytosol; Nonsense Mediated Decay (NMD) enhanced by the Exon Junction Complex (EJC); SRP-dependent cotranslational protein targeting to…	19	362578	318423	144750	101505	9.03076e+06	8.025e+06	3.07294e+07	2.94649e+07	2.41889e+07	2.32196e+07	1.22585e+07	1.34714e+07	Peak Found	Peak Found	Peak Found	Peak Found	High	High	High	High	High	High	High	High	1		18.2	12.4
O15067	Phosphoribosylformylglycinamidine synthase [OS=Homo sapiens]	21	17	80	17	1338	144.6	5.76	70.06	17	other metabolic processes;other biological processes	cytosol;other cell component	other molecular function	Pf02769, Pf13507, Pf18072, Pf18076	5198	ENSG00000178921	PFAS	A6H8V8; hsa:5198; O15067		Purine ribonucleoside monophosphate biosynthesis	1		9722.88			668046	561485	2.02285e+06	2.10549e+06	2.0435e+06	2.17898e+06	838006	896658	n/a	Peak Found	n/a	n/a	High	High	High	High	High	High	High	High	1		6.4
Q9BXJ9	N-alpha-acetyltransferase 15, NatA auxiliary subunit [OS=Homo sapiens]	24	18	80	18	866	101.2	7.42	52.98	18	protein metabolism;other metabolic processes;developmental processes;other biological processes	cytosol;nucleus;other cell component	translation activity	Pf12569, Pf13181	80155	ENSG00000164134	NAA15	D3DNY6; Q52LG9; Q8IWH4; Q8NEV2; Q9BXJ9; Q9H8P6			0	9239.73				1.49564e+06	1.56453e+06	3.81704e+06	3.66988e+06	3.20185e+06	3.0104e+06	1.20172e+06	1.46755e+06	Peak Found	n/a	n/a	n/a	High	High	High	High	High	High	High	High	1		4.6
P60228	Eukaryotic translation initiation factor 3 subunit E [OS=Homo sapiens]	31	11	65	11	445	52.2	6.04	59.3	11	cell organization and biogenesis;protein metabolism;RNA metabolism OR transcription;other metabolic processes;other biological processes	cytosol;translational apparatus;nucleus;other cell component	nucleic acid binding activity	Pf01399, Pf09440, Pf21357	3646	ENSG00000104408	EIF3E	hsa:3646; O43902; P60228; Q64058; Q64059; Q64252; Q6FG33; Q8WVK4	Translation factors; nsp1 from SARS-CoV-2 inhibits translation initiation in the host cell	L13a-mediated translational silencing of Ceruloplasmin expression; Translation initiation complex formation; Formation of a pool of free 40S subunits; Formation of the ternary complex, and subsequently, the 43S complex; Ribosomal scanning and start codon recognition; GTP hydrolysis and joining of the 60S ribosomal subunit	8		26073.1	23549.2		985206	917117	2.66424e+06	2.55699e+06	2.94867e+06	2.66862e+06	975795	1.04157e+06	n/a	Peak Found	Peak Found	n/a	High	High	High	High	High	High	High	High	1		12.4	25.2
P31946	14-3-3 protein beta/alpha [OS=Homo sapiens]	55	11	185	6	246	28.1	4.83	356.49	11	signal transduction;other biological processes	other membranes;cytosol;other cytoplasmic organelle;other cell component	enzyme regulator activity;other molecular function	Pf00244	7529	ENSG00000166913	YWHAB	A8K9K2; E1P616; hsa:7529; P31946	Cell cycle; IL-3 signaling pathway; Myometrial relaxation and contraction pathways; Hepatitis B infection; Calcium regulation in cardiac cells; Sudden infant death syndrome (SIDS) susceptibility pathways	Signaling by moderate kinase activity BRAF mutants; Paradoxical activation of RAF signaling by kinase inactive BRAF; Signaling downstream of RAS mutants; Signaling by BRAF and RAF1 fusions; Signaling by RAF1 mutants; MAP2K and MAPK activation; Signaling by high-kinase activity BRAF mutants; Translocation of SLC2A4 (GLUT4) to the plasma membrane; Regulation of localization of FOXO transcription fa…	33		26837.7			806347	767796	1.75485e+06	1.73744e+06	1.4802e+06	1.41577e+06	381891	375989	n/a	Peak Found	n/a	n/a	High	High	High	High	High	High	High	High	1		22.2
Q15233	Non-POU domain-containing octamer-binding protein [OS=Homo sapiens]	32	13	159	12	471	54.2	8.95	253.84	13	DNA metabolism;RNA metabolism OR transcription;other metabolic processes;stress response;other biological processes	nucleus;other cell component	nucleic acid binding activity;other molecular function	Pf00076, Pf08075	4841	ENSG00000147140	NONO	B7Z4C2; D3DVV4; F5GYZ3; hsa:4841; O00201; P30807; Q12786; Q15233; Q9BQC5	mRNA processing		1	22438.3	14029.8	15685	8049.71	6.03468e+06	5.74527e+06	1.3852e+07	1.36796e+07	1.46986e+07	1.40519e+07	3.18854e+06	3.23683e+06	Peak Found	Peak Found	Peak Found	Peak Found	High	High	High	High	High	High	High	High	1		2.1	2.5
P16152	Carbonyl reductase [NADPH] 1 [OS=Homo sapiens]	56	11	91	8	277	30.4	8.32	127.59	11	other metabolic processes;other biological processes	cytosol	other molecular function	Pf00106	873	ENSG00000159228	CBR1	B2RBZ7; B4DFK7; hsa:873; P16152; Q3LHW8	Nuclear receptors meta-pathway; NRF2 pathway; Omega-6-fatty acids in senescence; Prostaglandin synthesis and regulation	Synthesis of Prostaglandins (PG) and Thromboxanes (TX)	5			4408.24		1.05826e+06	1.00455e+06	3.16001e+06	3.00543e+06	3.53152e+06	3.33683e+06	1.05244e+06	1.18698e+06	n/a	n/a	Peak Found	n/a	High	High	High	High	High	High	High	High	1	Met-loss+Acetyl [N-Term]		4.3
Q99536	Synaptic vesicle membrane protein VAT-1 homolog [OS=Homo sapiens]	38	9	84	9	393	41.9	6.29	170.92	9	other biological processes	non-structural extracellular;other membranes;mitochondrion;other cytoplasmic organelle	other molecular function	Pf08240, Pf13602	10493	ENSG00000108828	VAT1	A8K345; B0AZP7; B4DPX4; hsa:10493; Q13035; Q5BKZ7; Q96A39; Q99536; Q9BUT8		Neutrophil degranulation	1	15418.8	20221			652547	667000	1.91057e+06	1.80272e+06	2.09072e+06	1.97725e+06	557927	591951	Peak Found	High	n/a	n/a	High	High	High	High	High	High	High	High	1	Met-loss+Acetyl [N-Term]	15
P38919	Eukaryotic initiation factor 4A-III [OS=Homo sapiens]	42	16	116	14	411	46.8	6.73	181.32	16	RNA metabolism OR transcription;other metabolic processes;transport;developmental processes;other biological processes	cytosol;nucleus;other cell component	nucleic acid binding activity;other molecular function	Pf00270, Pf00271	9775	ENSG00000141543; ENSG00000291508	EIF4A3	hsa:9775; P38919; Q15033; Q6IBQ2; Q96A18	TAR syndrome	mRNA Splicing - Major Pathway; mRNA 3'-end processing; RNA Polymerase II Transcription Termination; Regulation of expression of SLITs and ROBOs; Nonsense Mediated Decay (NMD) enhanced by the Exon Junction Complex (EJC); Deadenylation of mRNA; M-decay: degradation of maternal mRNAs by maternally stored factors; ISG15 antiviral mechanism; Transport of Mature mRNA derived from an Intron-Containing T…	11	9178.62	19992.4			2.43513e+06	2.29757e+06	5.95077e+06	6.14781e+06	5.8221e+06	5.38806e+06	1.9115e+06	2.00657e+06	Peak Found	Peak Found	n/a	n/a	High	High	High	High	High	High	High	High	1		3.6
Q01518	Adenylyl cyclase-associated protein 1 [OS=Homo sapiens]	38	14	119	13	475	51.9	8.06	170.06	14	cell organization and biogenesis;transport;signal transduction;other biological processes	non-structural extracellular;plasma membrane;other membranes;cytoskeleton;other cytoplasmic organelle;other cell component	cytoskeletal activity;other molecular function	Pf01213, Pf08603	10487	ENSG00000131236	CAP1	hsa:10487; Q01518; Q53HR7; Q5T0S1; Q5T0S2; Q6I9U6	Angiopoietin-like protein 8 regulatory pathway; Insulin signaling; Complement system in neuronal development and plasticity; Opioid receptor pathways	Neutrophil degranulation; Platelet degranulation ; Role of ABL in ROBO-SLIT signaling	7	26522.8	20178.5			2.14695e+06	1.81529e+06	6.03662e+06	5.48834e+06	6.71612e+06	6.62993e+06	1.8822e+06	2.01265e+06	Peak Found	Peak Found	n/a	n/a	High	High	High	High	High	High	High	High	1		6.2
Q9NQC3	Reticulon-4 [OS=Homo sapiens]	27	18	84	18	1192	129.9	4.5	97.97	18	cell adhesion;cell organization and biogenesis;stress response;developmental processes;other biological processes	plasma membrane;other membranes;ER/Golgi;nucleus;other cell component	other molecular function	Pf02453	57142	ENSG00000115310	RTN4	O94962; Q7L7Q5; Q7L7Q6; Q7L7Q8; Q8IUA4; Q96B16; Q9BXG5; Q9H212; Q9H3I3; Q9NQC3; Q9UQ42; Q9Y293; Q9Y2Y7; Q9Y5U6	Alzheimer's disease and miRNA effects; Spinal cord injury; 22q11.2 copy number variation syndrome; Alzheimer's disease; Neurogenesis regulation in the olfactory epithelium; 13q12.12 copy number variation	Axonal growth inhibition (RHOA activation)	7	28846.5	46422.4			995854	886015	4.71176e+06	4.5775e+06	5.90105e+06	5.73075e+06	963087	1.038e+06	Peak Found	Peak Found	n/a	n/a	High	High	High	High	High	High	High	High	1		14.2
P05455	Lupus La protein [OS=Homo sapiens]	35	13	106	13	408	46.8	7.12	168.84	13	RNA metabolism OR transcription;other metabolic processes;transport;other biological processes	cytosol;nucleus;other cell component	nucleic acid binding activity	Pf00076, Pf05383, Pf08777	6741	ENSG00000138385	SSB	hsa:6741; P05455; Q15367; Q53XJ4		RNA Polymerase III Abortive And Retractive Initiation; RNA Polymerase III Transcription Termination	2	4363.6	11363.1	39724.2	38853.1	1.55088e+06	1.47015e+06	2.86934e+06	2.79589e+06	5.60639e+06	5.09709e+06	988514	1.00484e+06	Peak Found	Peak Found	Peak Found	Peak Found	High	High	High	High	High	High	High	High	1		2.8	29.8
Q96P70	Importin-9 [OS=Homo sapiens]	22	14	85	14	1041	115.9	4.81	190.05	14	transport;other biological processes	cytosol;nucleus;other cell component	other molecular function	Pf03810	55705	ENSG00000198700	IPO9	B1ASV5; hsa:55705; Q8N1Y1; Q8N3I2; Q8NCG9; Q96P70; Q96SU6; Q9NW01; Q9P0A8; Q9ULM8			0		4631.57			1.55608e+06	1.42065e+06	3.09994e+06	2.87135e+06	3.8137e+06	3.61674e+06	1.58194e+06	1.49249e+06	n/a	Peak Found	n/a	n/a	High	High	High	High	High	High	High	High	1	Met-loss+Acetyl [N-Term]	1.7
P47755	F-actin-capping protein subunit alpha-2 [OS=Homo sapiens]	52	9	75	7	286	32.9	5.85	132.16	9	cell organization and biogenesis	non-structural extracellular;other membranes;cytosol;cytoskeleton;other cell component	cytoskeletal activity	Pf01267	830	ENSG00000198898	CAPZA2	B4DG50; hsa:830; P47755		MHC class II antigen presentation; HSP90 chaperone cycle for steroid hormone receptors (SHR) in the presence of ligand; COPI-mediated anterograde transport; COPI-independent Golgi-to-ER retrograde traffic; Sensory processing of sound by inner hair cells of the cochlea; Factors involved in megakaryocyte development and platelet production; Advanced glycosylation endproduct receptor signaling	7	14137.3	8746.95			1.43502e+06	1.3199e+06	4.15667e+06	3.97783e+06	5.8777e+06	4.80571e+06	1.43514e+06	1.54561e+06	n/a	n/a	n/a	n/a	High	High	High	High	High	High	High	High	1		4
P15924	Desmoplakin [OS=Homo sapiens]	9	22	56	22	2871	331.6	6.81	55.26	22	cell adhesion;cell organization and biogenesis;protein metabolism;other metabolic processes;stress response;developmental processes;other biological processes	plasma membrane;other membranes;cytoskeleton;other cell component	cytoskeletal activity;other molecular function	Pf00681, Pf17902, Pf18373, Pf21019	1832	ENSG00000096696	DSP	B2RTT2; D7RX09; hsa:1832; O75993; P15924; Q14189; Q9UHN4	Arrhythmogenic right ventricular cardiomyopathy; Lung fibrosis; Epithelial to mesenchymal transition in colorectal cancer	Neutrophil degranulation; Formation of the cornified envelope; RND3 GTPase cycle; RND1 GTPase cycle; Apoptotic cleavage of cell adhesion proteins	9	1.155e+06	1.62881e+06	116206	124299	315116	231848	1.0353e+06	848933	1.22101e+06	899051	418352	378619	High	High	Peak Found	Peak Found	High	Peak Found	High	High	High	High	High	High	1		419.2	70.2
Q9BPU6	Dihydropyrimidinase-related protein 5 [OS=Homo sapiens]	39	15	87	15	564	61.4	7.2	132.11	15	cell organization and biogenesis;developmental processes;signal transduction;other biological processes	cytosol;other cell component	other molecular function	Pf01979	56896	ENSG00000157851	DPYSL5	hsa:56896; Q8TCL6; Q9BPU6; Q9NQC4; Q9NRY9		CRMPs in Sema3A signaling	1					2.94228e+06	2.03739e+06	7.18675e+06	6.74659e+06	7.79848e+06	7.8852e+06	2.58273e+06	2.6926e+06	n/a	n/a	n/a	n/a	High	High	High	High	High	High	High	High	1
P62937	Peptidyl-prolyl cis-trans isomerase A [OS=Homo sapiens]	42	6	201	6	165	18	7.81	387.83	6	cell adhesion;cell organization and biogenesis;protein metabolism;other metabolic processes;stress response;developmental processes;other biological processes	non-structural extracellular;nucleus;other cell component	signal transduction activity or receptor binding;other molecular function	Pf00160	5478	ENSG00000196262	PPIA	A8K220; hsa:5478; P05092; P62937; Q3KQW3; Q567Q0; Q6IBU5; Q96IX3; Q9BRU4; Q9BTY9; Q9UC61	Prolactin signaling pathway	Neutrophil degranulation; Gene and protein expression by JAK-STAT signaling after Interleukin-12 stimulation; Budding and maturation of HIV virion; Platelet degranulation ; Basigin interactions; SARS-CoV-1 activates/modulates innate immune responses; Integration of provirus; APOBEC3G mediated resistance to HIV-1 infection; Calcineurin activates NFAT; Binding and entry of HIV virion; Assembly Of T…	16	146714	329989	44221.3	61450.1	1.21867e+07	1.11813e+07	3.51263e+07	3.30087e+07	3.9177e+07	3.67251e+07	8.05153e+06	8.38089e+06	High	High	Peak Found	Peak Found	High	High	High	High	High	High	High	High	1	Acetyl [N-Term]; Met-loss [N-Term]; Met-loss+Acetyl [N-Term]	10.7	4.8
Q14839	Chromodomain-helicase-DNA-binding protein 4 [OS=Homo sapiens]	11	18	74	18	1912	217.9	5.86	66.18	18	cell organization and biogenesis;DNA metabolism;stress response;other biological processes	cytoskeleton;nucleus;other cell component	nucleic acid binding activity;other molecular function	Pf00176, Pf00271, Pf00385, Pf00628, Pf06461, Pf06465, Pf08073, Pf08074	1108	ENSG00000111642	CHD4	Q14839; Q8IXZ5	Rett syndrome; Effect of progerin on genes involved in progeria	Potential therapeutics for SARS; HDACs deacetylate histones; ERCC6 (CSB) and EHMT2 (G9a) positively regulate rRNA expression; Regulation of PTEN gene transcription; RNA Polymerase I Transcription Initiation; Regulation of TP53 Activity through Acetylation; NGF-stimulated transcription	9	4122.63	38605.9			1.02415e+06	871819	2.71474e+06	2.52537e+06	2.67972e+06	2.73216e+06	988676	952053	Peak Found	Peak Found	n/a	n/a	High	High	High	High	High	High	High	High	1		7.5
P08243	Asparagine synthetase [glutamine-hydrolyzing] [OS=Homo sapiens]	36	15	95	15	561	64.3	6.86	79.5	15	other metabolic processes;stress response;other biological processes	cytosol	other molecular function	Pf00733, Pf13537	440	ENSG00000070669	ASNS	A4D1I8; B4DXZ1; B7ZAA9; D6W5R3; E9PCI3; E9PCX6; hsa:440; P08184; P08243; Q15666; Q549T9; Q96HD0	Photodynamic therapy-induced unfolded protein response; Amino acid metabolism	Aspartate and asparagine metabolism; Response of EIF2AK1 (HRI) to heme deficiency; ATF4 activates genes in response to endoplasmic reticulum stress; Response of EIF2AK4 (GCN2) to amino acid deficiency	6					2.37893e+06	2.05109e+06	8.10787e+06	7.99569e+06	4.66979e+06	4.23505e+06	3.35459e+06	3.49733e+06	n/a	n/a	n/a	n/a	High	High	High	High	High	High	High	High	1
Q9Y230	RuvB-like 2 [OS=Homo sapiens]	41	17	108	17	463	51.1	5.64	137.52	17	cell organization and biogenesis;protein metabolism;DNA metabolism;other metabolic processes;stress response;other biological processes	other membranes;cytosol;cytoskeleton;nucleus;other cell component	nucleic acid binding activity;other molecular function	Pf06068, Pf17856	10856	ENSG00000183207	RUVBL2	B3KQ59; E7ETE5; hsa:10856; Q6FIB9; Q6PK27; Q9Y230; Q9Y361		HATs acetylate histones; Telomere Extension By Telomerase	2	6435.49			5458.63	2.52055e+06	2.37032e+06	4.85393e+06	4.68754e+06	5.17124e+06	5.21312e+06	1.60656e+06	1.67333e+06	Peak Found	n/a	n/a	Peak Found	High	High	High	High	High	High	High	High	1		2.2	3
Q96PD5	N-acetylmuramoyl-L-alanine amidase [OS=Homo sapiens]	23	6	85	6	576	62.2	7.55	201.63	6	other metabolic processes;stress response;other biological processes	non-structural extracellular;other membranes	other molecular function	Pf01510	114770	ENSG00000161031	PGLYRP2	A8K050; A8K8C7; B2RMZ2; B7ZM33; hsa:114770; Q68CK1; Q96N74; Q96PD5; Q9UC60		Antimicrobial peptides	1	2779.79				1.14568e+06	1.04315e+06	2.03191e+06	1.89661e+06	1.93458e+06	1.91103e+06	987597	1.04824e+06	Peak Found	n/a	n/a	n/a	High	High	High	High	High	High	High	High	1		2.1
P46459	Vesicle-fusing ATPase [OS=Homo sapiens]	33	21	85	21	744	82.5	6.95	64.11	21	cell organization and biogenesis;transport;other biological processes	plasma membrane;other membranes;cytosol;ER/Golgi;other cell component	signal transduction activity or receptor binding;other molecular function	Pf00004, Pf02359, Pf02933, Pf17862	4905	ENSG00000073969; ENSG00000276262; ENSG00000278174	NSF	A8K2D9; B4DFA2; P46459; Q8N6D7; Q9UKZ2	Synaptic vesicle pathway; Brain-derived neurotrophic factor (BDNF) signaling pathway; Vasopressin-regulated water reabsorption	COPII-mediated vesicle transport; COPI-dependent Golgi-to-ER retrograde traffic; COPI-mediated anterograde transport; Intra-Golgi traffic; Retrograde transport at the Trans-Golgi-Network; Trafficking of GluR2-containing AMPA receptors	9	6346.63	40570	11096.8		1.63598e+06	1.62558e+06	4.0889e+06	3.41719e+06	4.27526e+06	4.33331e+06	1.71867e+06	1.87129e+06	Peak Found	Peak Found	Peak Found	n/a	High	High	High	High	High	High	High	High	1		5.7	7.7
Q9NZJ4	Sacsin [OS=Homo sapiens]	7	26	65	26	4579	520.8	7.05	32.75	26	protein metabolism;other metabolic processes;other biological processes	mitochondrion;nucleus;other cell component	other molecular function	Pf00240, Pf05168	26278	ENSG00000151835	SACS	hsa:26278; O94835; Q5T9J5; Q5T9J7; Q5T9J8; Q68DF5; Q6MZR4; Q8NBF9; Q9NZJ4	13q12.12 copy number variation		1	8222.67	20909.9	14921.8	12188	463274	417451	1.81043e+06	1.71988e+06	1.61096e+06	1.37403e+06	469626	528143	Peak Found	Peak Found	Peak Found	Peak Found	High	High	High	High	High	High	High	High	1		13.3	26.1
P49591	Serine--tRNA ligase, cytoplasmic [OS=Homo sapiens]	39	18	94	18	514	58.7	6.43	123.49	18	protein metabolism;RNA metabolism OR transcription;other metabolic processes;other biological processes	cytosol;nucleus;other cell component	nucleic acid binding activity;other molecular function	Pf00587, Pf02403	6301	ENSG00000031698	SARS1	B2R6Y9; hsa:6301; P49591; Q5T5C8; Q9NSE3	VEGFA-VEGFR2 signaling	Cytosolic tRNA aminoacylation; Selenocysteine synthesis	3	146339	134341	105717	105478	2.66277e+06	2.42395e+06	8.6174e+06	8.12057e+06	6.5179e+06	6.18475e+06	1.82727e+06	1.92754e+06	Peak Found	Peak Found	Peak Found	Peak Found	High	High	High	High	High	High	High	High	1	Met-loss [N-Term]	29.2	41.9
P63244	Small ribosomal subunit protein RACK1 [OS=Homo sapiens]	35	11	168	11	317	35.1	7.69	295.78	11	cell cycle OR cell proliferation;cell organization and biogenesis;protein metabolism;other metabolic processes;developmental processes;other biological processes	plasma membrane;cytosol;mitochondrion;translational apparatus;nucleus;other cell component	signal transduction activity or receptor binding;enzyme regulator activity;translation activity;other molecular function	Pf00400	10399	ENSG00000204628	RACK1	B3KTJ0; D3DWS0; hsa:10399; P25388; P63244; P99049; Q53HU2; Q5J8M6; Q5VLR4; Q6FH47	Androgen receptor signaling pathway; Brain-derived neurotrophic factor (BDNF) signaling pathway; VEGFA-VEGFR2 signaling; Measles virus infection; Angiotensin II receptor type 1 pathway; TROP2 regulatory signaling; Interferon type I signaling pathways	Regulation of TNFR1 signaling; TNFR1-induced NF-kappa-B signaling pathway; TNFR1-mediated ceramide production	10	1.22058e+06	27727.4	11587.9	35989	1.07315e+07	1.08727e+07	2.75192e+07	2.17303e+07	2.5977e+07	2.67802e+07	1.04662e+07	1.11698e+07	Peak Found	Peak Found	Peak Found	Peak Found	High	High	High	High	High	High	High	High	1	Met-loss+Acetyl [N-Term]	10.4	2.2
Q9Y5B9	FACT complex subunit SPT16 [OS=Homo sapiens]	24	18	83	18	1047	119.8	5.66	102.36	18	cell organization and biogenesis;DNA metabolism;RNA metabolism OR transcription;other metabolic processes;stress response;other biological processes	nucleus	other molecular function	Pf00557, Pf08512, Pf08644, Pf14826, Pf21091	11198	ENSG00000092201	SUPT16H	hsa:11198; Q6GMT8; Q6P2F1; Q6PJM1; Q9NRX0; Q9Y5B9		Regulation of TP53 Activity through Phosphorylation; Formation of RNA Pol II elongation complex ; Formation of HIV elongation complex in the absence of HIV Tat; Formation of HIV-1 elongation complex containing HIV-1 Tat; Pausing and recovery of Tat-mediated HIV elongation; Tat-mediated HIV elongation arrest and recovery; HIV elongation arrest and recovery; Pausing and recovery of HIV elongation; …	12					1.00233e+06	958977	2.96305e+06	2.94459e+06	2.48433e+06	2.44481e+06	739602	797371	n/a	n/a	n/a	n/a	High	High	High	High	High	High	High	High	1
Q15181	Inorganic pyrophosphatase [OS=Homo sapiens]	52	12	91	11	289	32.6	5.86	112.16	12	other metabolic processes	cytosol;other cell component	other molecular function	Pf00719	5464	ENSG00000180817	PPA1	hsa:5464; Q15181; Q2M348; Q5SQT7; Q6P7P4; Q9UQJ5; Q9Y5B1		Cytosolic tRNA aminoacylation; Pyrophosphate hydrolysis	2		3360.25			1.16218e+06	1.04872e+06	4.16017e+06	4.07249e+06	4.747e+06	4.68998e+06	1.05082e+06	1.29358e+06	n/a	Peak Found	n/a	n/a	High	High	High	High	High	High	High	High	1		1.2
Q14566	DNA replication licensing factor MCM6 [OS=Homo sapiens]	27	17	77	17	821	92.8	5.41	99.48	17	cell cycle OR cell proliferation;cell organization and biogenesis;DNA metabolism;other metabolic processes;stress response;other biological processes	nucleus;other cell component	nucleic acid binding activity;other molecular function	Pf00493, Pf14551, Pf17207, Pf17855, Pf18263	4175	ENSG00000076003	MCM6	B2R6H2; hsa:4175; Q13504; Q14566; Q99859	Cell cycle; Retinoblastoma gene in cancer; Ciliary landscape; G1 to S cell cycle control; DNA replication	Orc1 removal from chromatin; Assembly of the pre-replicative complex; Activation of ATR in response to replication stress; Activation of the pre-replicative complex; Unwinding of DNA	11		24370.3	4647.9	5183.57	1.59054e+06	1.07718e+06	3.86781e+06	3.64666e+06	4.29113e+06	4.17411e+06	1.0551e+06	1.1403e+06	n/a	Peak Found	Peak Found	Peak Found	High	High	High	High	High	High	High	High	1	Acetyl [N-Term]	8.9	4
Q96AC1	Fermitin family homolog 2 [OS=Homo sapiens]	26	14	75	14	680	77.8	6.7	125.5	14	cell adhesion;cell-cell signaling;cell organization and biogenesis;developmental processes;signal transduction;other biological processes	plasma membrane;other membranes;cytosol;cytoskeleton;nucleus;other cell component	signal transduction activity or receptor binding;cytoskeletal activity;other molecular function	Pf00169, Pf00373, Pf18124	10979	ENSG00000073712	FERMT2	B5TJY2; hsa:10979; Q14840; Q86TY7; Q96AC1		RAC1 GTPase cycle; RAC3 GTPase cycle; Cell-extracellular matrix interactions	3					711470	654468	1.39493e+06	1.60026e+06	1.99839e+06	1.91589e+06	720426	707887	n/a	n/a	n/a	n/a	High	High	High	High	High	High	High	High	1
Q6FI13	Histone H2A type 2-A [OS=Homo sapiens]	60	7	290	3	130	14.1	10.9	927.67	7		nucleus;other cell component	nucleic acid binding activity;other molecular function	Pf00125, Pf16211	723790; 8337	ENSG00000288825; ENSG00000288859	H2AC18; H2AC19	B2R5F0; hsa:723790; hsa:8337; P20670; Q6FI13		UCH proteinases; Ub-specific processing proteases; RUNX1 regulates transcription of genes involved in differentiation of HSCs; Formation of the beta-catenin:TCF transactivating complex; Activation of anterior HOX genes in hindbrain development during early embryogenesis; RUNX1 regulates genes involved in megakaryocyte differentiation and platelet function; Oxidative Stress Induced Senescence; Amy…	42	3.25792e+06	2.80991e+06	328738	269558	2.09601e+07	2.04352e+07	4.09921e+07	4.17837e+07	1.69644e+07	1.25252e+07	2.81213e+07	2.68575e+07	High	High	Peak Found	Peak Found	High	High	High	High	High	High	High	High	1		85.8	16.1
P49189	4-trimethylaminobutyraldehyde dehydrogenase [OS=Homo sapiens]	29	12	122	12	494	53.8	5.87	204.3	12	cell organization and biogenesis;other metabolic processes	cytosol;other cell component	other molecular function	Pf00171	223	ENSG00000143149	ALDH9A1	B2R6X1; B4DXY7; B9EKV4; hsa:223; P49189; Q5VV90; Q6LCL1; Q9NZT7	GABA receptor signaling; Fluoroacetic acid toxicity; Opioid receptor pathways	Carnitine synthesis	4	71229.5	75168.7		5394.62	7.49145e+06	7.72801e+06	1.61572e+07	1.53767e+07	1.70411e+07	1.59123e+07	5.38271e+06	5.68089e+06	Peak Found	Peak Found	n/a	Peak Found	High	High	High	High	High	High	High	High	1	Met-loss+Acetyl [N-Term]	6.7	0.9
Q13838	Spliceosome RNA helicase DDX39B [OS=Homo sapiens]	32	12	103	4	428	49	5.67	123.99	12	cell organization and biogenesis;RNA metabolism OR transcription;other metabolic processes;transport;other biological processes	nucleus;other cell component	nucleic acid binding activity;other molecular function	Pf00270, Pf00271	7919	ENSG00000198563; ENSG00000215425; ENSG00000225073; ENSG00000225859; ENSG00000229496; ENSG00000230624; ENSG00000235439	DDX39B	B0S8C0; hsa:7919; O43496; Q0EFA1; Q13838; Q2L6F9; Q53GL9; Q5RJ64; Q5RJ66; Q5ST94; Q5STB4; Q5STB5; Q5STB7; Q5STB8; Q5STU4; Q5STU5; Q5STU6; Q5STU8; Q71V76		mRNA Splicing - Major Pathway; Transport of Mature mRNA derived from an Intron-Containing Transcript; mRNA 3'-end processing; RNA Polymerase II Transcription Termination; RHOBTB2 GTPase cycle	5	17515.1	24264.3			2.30893e+06	2.08475e+06	7.86311e+06	7.12522e+06	1.01197e+07	9.37118e+06	5.70636e+06	6.12661e+06	n/a	n/a	n/a	n/a	High	High	High	High	High	High	High	High	1		3.3
Q13557	Calcium/calmodulin-dependent protein kinase type II subunit delta [OS=Homo sapiens]	30	11	113	11	499	56.3	7.25	185.81	11	protein metabolism;other metabolic processes;signal transduction;other biological processes	plasma membrane;other membranes;cytosol;ER/Golgi;nucleus;other cell component	cytoskeletal activity;kinase activity;other molecular function	Pf00069, Pf08332	817	ENSG00000145349	CAMK2D	A8MVS8; hsa:817; Q13557; Q52PK4; Q59G21; Q8N553; Q9UGH6; Q9UQE9	Physiological and pathological hypertrophy of the heart; MicroRNAs in cardiomyocyte hypertrophy; SRF and miRs in smooth muscle differentiation and proliferation; Cardiac hypertrophic response; Myometrial relaxation and contraction pathways; NO/cGMP/PKG mediated neuroprotection; Wnt signaling; Non-genomic actions of 1,25 dihydroxyvitamin D3; Disruption of postsynaptic signaling by CNV; Neuroinflam…	Assembly and cell surface presentation of NMDA receptors; Ion homeostasis; Ion transport by P-type ATPases; Signaling by BRAF and RAF1 fusions; Interferon gamma signaling; RAF activation; Ras activation upon Ca2+ influx through NMDA receptor; Regulation of MECP2 expression and activity; Unblocking of NMDA receptors, glutamate binding and activation; Negative regulation of NMDA receptor-mediated n…	33		4267.8	13551.1	9965.28	3.9947e+06	3.78849e+06	8.82063e+06	8.18829e+06	8.20058e+06	7.74625e+06	2.59407e+06	2.73347e+06	n/a	Peak Found	Peak Found	Peak Found	High	High	High	High	High	High	High	High	1		0.7	4.1
Q99798	Aconitate hydratase, mitochondrial [OS=Homo sapiens]	28	16	81	16	780	85.4	7.61	104.37	16	other metabolic processes;stress response;developmental processes	cytosol;mitochondrion	other molecular function	Pf00330, Pf00694	50	ENSG00000100412	ACO2	hsa:50; O75809; Q5JZ41; Q6FHX0; Q8TAQ6; Q99798	Amino acid metabolism; Metabolic reprogramming in colon cancer; Fluoroacetic acid toxicity; TCA cycle (aka Krebs or citric acid cycle)	Citric acid cycle (TCA cycle); Mitochondrial protein import; Mitochondrial protein degradation	7		3133.26	152414	177617	1.52197e+06	1.63259e+06	5.19974e+06	4.88186e+06	3.42682e+06	6.79314e+06	1.06671e+06	1.06247e+06	n/a	Peak Found	Peak Found	Peak Found	High	High	High	High	High	High	High	High	1		0.8	97.1
P14324	Farnesyl pyrophosphate synthase [OS=Homo sapiens]	31	9	93	9	419	48.2	6.15	153.16	9	other metabolic processes	cytosol;nucleus;other cell component	other molecular function	Pf00348	2224	ENSG00000160752	FDPS	D3DV91; E9PCI9; hsa:2224; P14324; Q96G29	Cholesterol biosynthesis pathway; Sterol regulatory element-binding proteins (SREBP) signaling; Mevalonate pathway; Cholesterol metabolism with Bloch and Kandutsch-Russell pathways; Cholesterol synthesis disorders; Cholesterol metabolism; Enterocyte cholesterol metabolism	Activation of gene expression by SREBF (SREBP); Cholesterol biosynthesis	9	51941.2	60647.3	25867.8	18718.2	1.96302e+06	1.74046e+06	6.49435e+06	5.66634e+06	8.58388e+06	7.99364e+06	2.29558e+06	2.27269e+06	Peak Found	Peak Found	Peak Found	Peak Found	High	High	High	High	High	High	High	High	1		13.3	9.9
Q5VYK3	Proteasome adapter and scaffold protein ECM29 [OS=Homo sapiens]	14	18	67	18	1845	204.2	7.12	37.02	18	cell organization and biogenesis	cytoskeleton;ER/Golgi;nucleus;other cytoplasmic organelle;other cell component	other molecular function	Pf12755, Pf13001	23392	ENSG00000136813	ECPAS	A0A804HJA4; B3KXF2; O15074; Q5VYK3; Q8WU82			0					491147	469668	1.13646e+06	983213	1.30699e+06	1.24953e+06	496779	534953	n/a	n/a	n/a	n/a	High	High	High	High	High	High	High	High	1
Q14103	Heterogeneous nuclear ribonucleoprotein D0 [OS=Homo sapiens]	30	11	101	9	355	38.4	7.81	159.4	11	RNA metabolism OR transcription;other metabolic processes;developmental processes;other biological processes	cytosol;nucleus;other cell component	nucleic acid binding activity;other molecular function	Pf00076, Pf08143	3184	ENSG00000138668	HNRNPD	A8K9J2; hsa:3184; P07029; Q01858; Q14100; Q14101; Q14102; Q14103; Q4W5A1; Q9UCE8; Q9UCE9	mRNA processing	mRNA Splicing - Major Pathway; Processing of Capped Intron-Containing Pre-mRNA	3	65224.3	135066	479034	458539	3.71108e+06	3.70608e+06	1.23628e+07	1.14956e+07	1.45139e+07	1.25084e+07	4.08288e+06	4.55588e+06	Peak Found	Peak Found	Peak Found	Peak Found	High	High	High	High	High	High	High	High	1		10.3	97.9
O60256	Phosphoribosyl pyrophosphate synthase-associated protein 2 [OS=Homo sapiens]	48	12	83	11	369	40.9	7.44	108.01	12	other metabolic processes;developmental processes	other cell component	enzyme regulator activity;other molecular function	Pf13793, Pf14572	5636	ENSG00000141127	PRPSAP2	B4E1M8; B4E329; B7ZKZ1; E7EMY2; hsa:5636; O60256; Q6IAS2			0	5889.57	9529.59	6376.26	19731.7	735910	685537	2.1968e+06	2.0685e+06	2.43834e+06	2.08307e+06	771942	840383	n/a	n/a	Peak Found	Peak Found	High	High	High	High	High	High	High	High	1		5.4	15.3
P08195	Amino acid transporter heavy chain SLC3A2 [OS=Homo sapiens]	29	13	76	13	630	68	5.01	97.99	13	other metabolic processes;transport;other biological processes	plasma membrane;other membranes;nucleus;other cytoplasmic organelle;other cell component	transporter activity;nucleic acid binding activity;other molecular function	Pf00128, Pf16028	6520	ENSG00000168003	SLC3A2	hsa:6520; J3KPF3; P08195; Q13543	mRNA, protein, and metabolite inducation pathway by cyclosporin A; Ferroptosis; Proximal tubule transport; Pleural mesothelioma	Tryptophan catabolism; Basigin interactions; Amino acid transport across the plasma membrane; Defective SLC7A7 causes lysinuric protein intolerance (LPI)	8	65007	120116		25964	1.31242e+06	1.27115e+06	3.65878e+06	3.61411e+06	1.90445e+06	1.60312e+06	1.52794e+06	1.56101e+06	Peak Found	High	n/a	Peak Found	High	High	High	High	High	High	High	High	1		38.6	21.2
Q99733	Nucleosome assembly protein 1-like 4 [OS=Homo sapiens]	35	10	83	9	375	42.8	4.69	111.16	10	cell organization and biogenesis	nucleus;other cell component	other molecular function	Pf00956	4676	ENSG00000205531; ENSG00000273562	NAP1L4	B2R6J4; F5HFY4; hsa:4676; Q99733			0	14671	19578.6			643661	588244	2.17417e+06	2.07325e+06	2.47905e+06	2.07567e+06	667951	706411	Peak Found	Peak Found	n/a	n/a	High	High	High	High	High	High	High	High	1	Met-loss+Acetyl [N-Term]	13.2
P43246	DNA mismatch repair protein Msh2 [OS=Homo sapiens]	22	16	92	16	934	104.7	5.77	101.9	16	cell cycle OR cell proliferation;cell organization and biogenesis;DNA metabolism;other metabolic processes;stress response;developmental processes;signal transduction;other biological processes	nucleus	nucleic acid binding activity;other molecular function	Pf00488, Pf01624, Pf05188, Pf05190, Pf05192	4436	ENSG00000095002	MSH2	B4E2Z2; hsa:4436; O75488; P43246	RAC1/PAK1/p38/MMP2 pathway; Chromosomal and microsatellite instability in colorectal cancer ; Ciliary landscape; DNA repair pathways, full network; p53 transcriptional gene network; DNA mismatch repair	TP53 Regulates Transcription of DNA Repair Genes; Mismatch repair (MMR) directed by MSH2:MSH6 (MutSalpha); Mismatch repair (MMR) directed by MSH2:MSH3 (MutSbeta); Defective Mismatch Repair Associated With MSH3; Defective Mismatch Repair Associated With MSH2; Defective Mismatch Repair Associated With MSH6	12	15824.3	11478.2	21717.1	16077.5	771845	748662	2.16896e+06	2.01943e+06	2.43397e+06	2.27548e+06	759335	701239	Peak Found	Peak Found	Peak Found	Peak Found	High	High	High	High	High	High	High	High	1		9.4	25
P08754	Guanine nucleotide-binding protein G(i) subunit alpha-3 [OS=Homo sapiens]	41	12	174	6	354	40.5	5.69	255.62	12	cell cycle OR cell proliferation;other metabolic processes;signal transduction;other biological processes	plasma membrane;other membranes;cytoskeleton;ER/Golgi;nucleus;other cell component	signal transduction activity or receptor binding;other molecular function	Pf00503	2773	ENSG00000065135	GNAI3	hsa:2773; P08754; P17539; Q5TZX1	Thyroid stimulating hormone (TSH) signaling pathway; S1P receptor signal transduction; Complement system; G protein signaling pathways; Chemokine signaling pathway; Hippo signaling regulation pathways; Purinergic signaling; Calcium regulation in cardiac cells; 5q35 copy number variation; Serotonin HTR1 group and FOS pathway	G alpha (i) signalling events; G alpha (z) signalling events; Adenylate cyclase inhibitory pathway; ADP signalling through P2Y purinoceptor 12; G alpha (s) signalling events; Extra-nuclear estrogen signaling; GPER1 signaling; ADORA2B mediated anti-inflammatory cytokines production	18	20468.8	34442.8			635515	612434	1.64853e+06	1.6484e+06	1.29866e+06	1.54295e+06	432911	453422	Peak Found	Peak Found	n/a	n/a	High	High	High	High	High	High	High	High	1		26.9
O76094	Signal recognition particle subunit SRP72 [OS=Homo sapiens]	27	14	63	14	671	74.6	9.26	82.71	14	other biological processes	cytosol;ER/Golgi;translational apparatus;other cell component	nucleic acid binding activity;other molecular function	Pf08492, Pf13181, Pf17004	6731	ENSG00000174780	SRP72	G5E9Z8; hsa:6731; O76094; Q7Z3C0		SRP-dependent cotranslational protein targeting to membrane	1	31287	61103.7			630793	639150	1.53476e+06	1.49782e+06	1.74537e+06	1.44188e+06	560999	601261	Peak Found	Peak Found	n/a	n/a	High	High	High	High	High	High	High	High	1		40.2
O15031	Plexin-B2 [OS=Homo sapiens]	17	22	77	22	1838	205	6.24	40.31	22	cell adhesion;cell cycle OR cell proliferation;cell organization and biogenesis;developmental processes;signal transduction;other biological processes	plasma membrane;other membranes;other cell component	other molecular function	Pf01403, Pf01437, Pf01833, Pf08337, Pf17960, Pf20170	23654	ENSG00000196576	PLXNB2	A6QRH0; hsa:23654; O15031; Q7KZU3; Q9BSU7	2q11.2 copy number variation syndrome		1	60295.8	156279	6068.72	5731.32	1.83588e+06	1.44223e+06	5.06235e+06	4.51254e+06	3.81932e+06	3.90521e+06	2.03462e+06	2.05204e+06	Peak Found	Peak Found	Peak Found	Peak Found	High	High	High	High	High	High	High	High	1		31.1	3.6
P55072	Transitional endoplasmic reticulum ATPase [OS=Homo sapiens]	27	15	93	15	806	89.3	5.26	132.46	15	cell cycle OR cell proliferation;cell organization and biogenesis;protein metabolism;DNA metabolism;other metabolic processes;stress response;transport;signal transduction;other biological processes	non-structural extracellular;other membranes;cytosol;ER/Golgi;nucleus;other cytoplasmic organelle;other cell component	signal transduction activity or receptor binding;enzyme regulator activity;other molecular function	Pf00004, Pf02359, Pf02933, Pf17862	7415	ENSG00000165280	VCP	B2R5T8; P55072; Q0V924; Q2TAI5; Q969G7; Q9UCD5; V9HW80	Alstrom syndrome; Clock-controlled autophagy in bone metabolism; HDAC6 interactions in the central nervous system	Attachment and Entry; Neutrophil degranulation; ABC-family proteins mediated transport; Hedgehog ligand biogenesis; Hh mutants are degraded by ERAD; Defective CFTR causes cystic fibrosis; Neddylation; KEAP1-NFE2L2 pathway; E3 ubiquitin ligases ubiquitinate target proteins; Aggrephagy; Attachment and Entry; Ovarian tumor domain proteases; Josephin domain DUBs; Protein methylation; RHOH GTPase cycl…	21	67615	108523			903940	962220	2.3536e+06	2.38144e+06	2.23755e+06	2.16959e+06	779013	864404	Peak Found	Peak Found	n/a	n/a	High	High	High	High	High	High	High	High	1		52.9
Q06210	Glutamine--fructose-6-phosphate aminotransferase [isomerizing] 1 [OS=Homo sapiens]	31	17	76	17	699	78.8	7.11	61.39	17	protein metabolism;other metabolic processes;other biological processes	cytosol	other molecular function	Pf01380, Pf13522	2673	ENSG00000198380	GFPT1	hsa:2673; Q06210; Q53QE6; Q9BXF8	UDP-derived sugars synthesis in fibroblasts	XBP1(S) activates chaperone genes; Synthesis of UDP-N-acetyl-glucosamine; Defective GFPT1 causes CMSTA1	4		26082.2	6462.41		645324	816658	2.45575e+06	2.16709e+06	2.74692e+06	2.79294e+06	1.35408e+06	1.41485e+06	n/a	Peak Found	Peak Found	n/a	High	High	High	High	High	High	High	High	1		12.7	7.1
P51665	26S proteasome non-ATPase regulatory subunit 7 [OS=Homo sapiens]	51	11	78	11	324	37	6.77	112.62	11	protein metabolism;other metabolic processes	non-structural extracellular;cytosol;nucleus;other cell component	other molecular function	Pf01398, Pf13012	5713	ENSG00000103035	PSMD7	D3DWS9; hsa:5713; P51665; Q6PKI2; Q96E97	Proteasome degradation; Alzheimer's disease and miRNA effects; Parkin-ubiquitin proteasomal system pathway; Ciliary landscape; Alzheimer's disease	Separation of Sister Chromatids; The role of GTSE1 in G2/M progression after G2 checkpoint; Neutrophil degranulation; Regulation of expression of SLITs and ROBOs; Orc1 removal from chromatin; Assembly of the pre-replicative complex; FCERI mediated NF-kB activation; Downstream TCR signaling; Antigen processing: Ubiquitination & Proteasome degradation; Activation of NF-kappaB in B cells; Oxygen-dep…	65	10723.9	9232.48			1.62086e+06	1.34158e+06	4.36022e+06	3.92988e+06	4.19747e+06	4.51652e+06	1.11678e+06	1.01672e+06	Peak Found	Peak Found	n/a	n/a	High	High	High	High	High	High	High	High	1	Met-loss [N-Term]	4
O95757	Heat shock 70 kDa protein 4L [OS=Homo sapiens]	23	14	68	12	839	94.5	5.88	91.51	14	protein metabolism;other metabolic processes;stress response	cytosol;nucleus;other cell component	other molecular function	Pf00012	22824	ENSG00000164070	HSPA4L	A2ICT2; hsa:22824; O95757; Q4W5M5; Q8IWA2		Regulation of HSF1-mediated heat shock response	1		18274.6			498859	493965	1.22963e+06	1.23009e+06	1.45844e+06	1.36322e+06	365016	393354	n/a	Peak Found	n/a	n/a	High	High	High	High	High	High	High	High	1		19.2
Q6S8J3	POTE ankyrin domain family member E [OS=Homo sapiens]	10	7	550	1	1075	121.3	6.2	914.81	7	cell organization and biogenesis;developmental processes;other biological processes	other membranes;cytoskeleton;other cell component	cytoskeletal activity;other molecular function	Pf00022, Pf12796, Pf14915	445582	ENSG00000188219	POTEE	hsa:445582; Q6S8J3; Q6S8J4; Q6S8J5; Q6S8J8	2q21.1 copy number variation syndrome	RHOF GTPase cycle	2			3002.77		9933.8	7208.07	28816.3	24652.9	47148.5	33735.6	13669.3	4839.59	n/a	n/a	Peak Found	n/a	Peak Found	Peak Found	Peak Found	High	Peak Found	Peak Found	High	High	1			212.4
O75367	Core histone macro-H2A.1 [OS=Homo sapiens]	44	10	71	10	369	39.2	9.83	110.25	10	cell organization and biogenesis;DNA metabolism;RNA metabolism OR transcription;other metabolic processes;stress response;other biological processes	nucleus;other cell component	enzyme regulator activity;nucleic acid binding activity;other molecular function	Pf00125, Pf01661, Pf16211	9555	ENSG00000113648	MACROH2A1	hsa:9555; O75367; O75377; Q503A8; Q7Z5E3; Q96D41; Q9H8P3; Q9UP96	H19 action Rb-E2F1 signaling and CDK-Beta-catenin activity; FBXL10 enhancement of MAP/ERK signaling in diffuse large B-cell lymphoma		2	95070.6	144205	25663.2	13145.1	1.53972e+06	1.34452e+06	4.72182e+06	4.41671e+06	1.76544e+06	1.69697e+06	1.29922e+06	1.36564e+06	Peak Found	High	Peak Found	Peak Found	High	High	High	High	High	High	High	High	1		48.1	14.4
Q9NQW7	Xaa-Pro aminopeptidase 1 [OS=Homo sapiens]	32	13	85	13	623	69.9	5.67	106.78	13	protein metabolism;other metabolic processes;other biological processes	cytosol;other cell component	other molecular function	Pf00557, Pf01321, Pf16188, Pf16189	7511	ENSG00000108039	XPNPEP1	A8K071; G5E9Y2; G8JLB2; hsa:7511; O15250; Q53EX6; Q8N3Q0; Q96D23; Q9NQW7			0	15888.2	10355.9	38090	8650.26	1.1976e+06	1.20571e+06	3.52965e+06	3.15783e+06	3.69446e+06	2.74028e+06	974917	1.02375e+06	Peak Found	Peak Found	Peak Found	Peak Found	High	High	High	High	High	High	High	High	1		6.2	16.8
O60814	Histone H2B type 1-K [OS=Homo sapiens]	53	8	363	4	126	13.9	10.32	880.79	8	stress response;other biological processes	non-structural extracellular;cytosol;nucleus;other cell component	nucleic acid binding activity;other molecular function	Pf00125	85236	ENSG00000197903	H2BC12	A8K7P7; hsa:85236; O60814; Q2VPI7		E3 ubiquitin ligases ubiquitinate target proteins; Amyloid fiber formation; Meiotic synapsis; HCMV Late Events; Ub-specific processing proteases; RUNX1 regulates transcription of genes involved in differentiation of HSCs; HCMV Early Events; Transcriptional regulation by small RNAs; Deposition of new CENPA-containing nucleosomes at the centromere; B-WICH complex positively regulates rRNA expressio…	45	6.22241e+06	8.41651e+06	1.14646e+06	1.21836e+06	1.44073e+08	1.33647e+08	3.77102e+08	3.62748e+08	1.60766e+08	1.49434e+08	9.14075e+07	9.72851e+07	High	High	Peak Found	Peak Found	High	High	High	High	High	High	High	High	1		36.5	11.4
P10155	RNA-binding protein RO60 [OS=Homo sapiens]	30	14	107	14	538	60.6	8.03	181.27	14	cell organization and biogenesis;RNA metabolism OR transcription;other metabolic processes;developmental processes;signal transduction;other biological processes	cytosol;nucleus;other cell component	nucleic acid binding activity;other molecular function	Pf05731	6738	ENSG00000116747	RO60	B2RBB9; hsa:6738; P10155; Q5LJ98; Q5LJ99; Q5LJA0; Q86WL3; Q86WL4; Q92787; Q9H1W6			0	30988.9	8846.54	5827.44	12223.8	2.56169e+06	2.44151e+06	5.92157e+06	7.10023e+06	7.05016e+06	6.17689e+06	2.19103e+06	2.3178e+06	Peak Found	Peak Found	Peak Found	Peak Found	High	High	High	High	High	High	High	High	1		4	3.9
P07195	L-lactate dehydrogenase B chain [OS=Homo sapiens]	47	12	96	12	334	36.6	6.05	125.47	12	other metabolic processes	other membranes;cytosol;mitochondrion;other cell component	other molecular function	Pf00056, Pf02866	3945	ENSG00000111716	LDHB	hsa:3945; P07195	Clear cell renal cell carcinoma pathways; CCL18 signaling pathway; Glycolysis and gluconeogenesis; Metabolic Epileptic Disorders	Pyruvate metabolism	5	301471	476323	60917.5	90551.4	3.88219e+06	3.79814e+06	9.1959e+06	9.03848e+06	5.64614e+06	5.35539e+06	3.11665e+06	3.4673e+06	High	High	Peak Found	Peak Found	High	High	High	High	High	High	High	High	1		60.9	22.8
P60891	Ribose-phosphate pyrophosphokinase 1 [OS=Homo sapiens]	41	8	118	4	318	34.8	6.98	212.25	8	other metabolic processes;developmental processes	cytosol;other cell component	kinase activity;other molecular function	Pf13793, Pf14572	5631	ENSG00000147224	PRPS1	B1ALA8; B2R6T7; B4DNL6; D3DUX6; hsa:5631; P09329; P60891		5-Phosphoribose 1-diphosphate biosynthesis	1	10960.7	9659.47	139871	145336	3.73585e+06	3.32036e+06	8.3992e+06	8.54223e+06	8.26292e+06	7.92241e+06	2.89014e+06	3.0183e+06	Peak Found	Peak Found	n/a	n/a	High	High	High	High	High	High	High	High	1		1.8	46.4
[truncated: 1,522 more rows]
[truncated: 10 more columns]
